# Supplementary material for: catena-Poly[[(2,2′-bipyridine-κ2 N,N′)copper(I)]-μ-cyanido-κ2 C:N-[(2,2′-bipyridine-κ2 N,N′)copper(I)]-μ-thio­cyanato-κ2 S:N]
Source: Acta Crystallogr Sect E Struct Rep Online. 2008 Nov 20;64(Pt 12):m1576. doi: 10.1107/S1600536808037756 (PMC2959861; doi:10.1107/S1600536808037756)
Supplement: Supplementary file 1 [file e-64-m1576-sup1.cif]

##############################################################################
###                                                                        ###
###        Electronic paper (Acta Crystallographica Section E)             ###
###                                                                        ###
##############################################################################
#                                                                            #
# This CIF contains the data in a paper accepted for publication in Acta     #
# Crystallographica Section E. It conforms to the requirements of Notes      #
# for Authors for Section E, and has been peer reviewed under the auspices   #
# of the IUCr Commission on Journals.                                        #
#                                                                            #
# Full details of the Crystallographic Information File format               #
# are given in the paper "The Crystallographic Information File (CIF):       #
# a New Standard Archive File for Crystallography" by S. R. Hall, F. H.      #
# Allen and I. D. Brown [Acta Cryst. (1991), A47, 655-685].                  #
#                                                                            #
# The current version of the core CIF dictionary is obtainable from          #
# ftp://ftp.iucr.org/pub/cif_core.dic. The current version number is 2.4.    #
#                                                                            #
# Software is freely available for graphical display of the structure(s) in  #
# this CIF.  For information consult the CIF home page http://www.iucr.org/  #
# cif/home.html                                                              #
#                                                                            #
# This file may be used for bona fide research purposes within the           #
# scientific community so long as proper attribution is given to the journal # 
# article from which it was obtained.                                        #
#                                                                            #
##############################################################################
                                             
data_I
_audit_creation_method     SHELXL-97
_chemical_name_systematic
;
<i>catena</i>-Poly[[(2,2'-bipyridine-\k^2^<i>N</i>,<i>N</i>')copper(I)]-\m-
cyanido-\k^2^<i>C</i>:<i>N</i>-[(2,2'-bipyridine-
\k^2^<i>N</i>,<i>N</i>')copper(I)]-\m-thiocyanato-\k^2^<i>S</i>:<i>N</i>]
;
_chemical_name_common     ?
_chemical_formula_moiety     'C22 H16 Cu2 N6 S'
_chemical_formula_sum     'C22 H16 Cu2 N6 S'
_chemical_formula_iupac     '[Cu2 (CN) (SCN) (C10 H8 N2)2]'
_chemical_formula_weight     523.55
_chemical_melting_point     ?
_symmetry_cell_setting     monoclinic
_symmetry_space_group_name_H-M     'P 21/n'
_symmetry_space_group_name_hall     '-P 2yn'
loop_
    _symmetry_equiv_pos_as_xyz
    'x, y, z'
    '-x+1/2, y+1/2, -z+1/2'
    '-x, -y, -z'
    'x-1/2, -y-1/2, z-1/2'
_cell_length_a     14.977(12)
_cell_length_b     9.356(7)
_cell_length_c     17.065(14)
_cell_angle_alpha     90.00
_cell_angle_beta     111.532(12)
_cell_angle_gamma     90.00
_cell_volume     2224(3)
_cell_formula_units_Z     4
_cell_measurement_reflns_used     1688
_cell_measurement_theta_min     2.5255
_cell_measurement_theta_max     27.4487
_cell_measurement_temperature     293(2)
_exptl_crystal_description     Prism
_exptl_crystal_colour     Red
_exptl_crystal_size_max     0.45
_exptl_crystal_size_mid     0.12
_exptl_crystal_size_min     0.10
_exptl_crystal_density_diffrn     1.563
_exptl_crystal_density_meas     ?
_exptl_crystal_density_method     'not measured'
_exptl_crystal_F_000     1056
_exptl_absorpt_coefficient_mu     2.027
_exptl_absorpt_correction_type     multi-scan
_exptl_absorpt_process_details     '(SADABS; Sheldrick, 1996)'
_exptl_absorpt_correction_T_min     0.521
_exptl_absorpt_correction_T_max     0.868
_diffrn_ambient_temperature     293(2)
_diffrn_radiation_type     MoK\a
_diffrn_radiation_wavelength     0.71073
_diffrn_radiation_source     'fine-focus sealed tube'
_diffrn_radiation_monochromator     graphite
_diffrn_measurement_device_type     'Bruker SMART APEX CCD area-detector'
_diffrn_measurement_method     '\f and \w scans'
_diffrn_detector_area_resol_mean     ?
_diffrn_reflns_number     16410
_diffrn_reflns_av_R_equivalents     0.0671
_diffrn_reflns_av_sigmaI/netI     0.0694
_diffrn_reflns_theta_min     2.53
_diffrn_reflns_theta_max     27.38
_diffrn_reflns_theta_full     27.38
_diffrn_measured_fraction_theta_max     0.998
_diffrn_measured_fraction_theta_full     0.998
_diffrn_reflns_limit_h_min     -19
_diffrn_reflns_limit_h_max     19
_diffrn_reflns_limit_k_min     -12
_diffrn_reflns_limit_k_max     11
_diffrn_reflns_limit_l_min     -19
_diffrn_reflns_limit_l_max     22
_diffrn_standards_number     ?
_diffrn_standards_interval_count     ?
_diffrn_standards_interval_time     ?
_diffrn_standards_decay_%     ?
_reflns_number_total     5033
_reflns_number_gt     3039
_reflns_threshold_expression     I>2\s(I)
_refine_ls_structure_factor_coef     Fsqd
_refine_ls_matrix_type     full
_refine_ls_R_factor_all     0.1081
_refine_ls_R_factor_gt     0.0580
_refine_ls_wR_factor_gt     0.1118
_refine_ls_wR_factor_ref     0.1318
_refine_ls_goodness_of_fit_ref     1.020
_refine_ls_restrained_S_all     1.020
_refine_ls_number_reflns     5033
_refine_ls_number_parameters     285
_refine_ls_number_restraints     0
_refine_ls_hydrogen_treatment     constr
_refine_ls_weighting_scheme     calc
_refine_ls_weighting_details
                 'calc w=1/[\s^2^(Fo^2^)+(0.0502P)^2^] where P=(Fo^2^+2Fc^2^)/3'
_atom_sites_solution_hydrogens     geom
_atom_sites_solution_primary     direct
_atom_sites_solution_secondary     difmap
_refine_ls_shift/su_max     0.001
_refine_ls_shift/su_mean     0.000
_refine_diff_density_max     0.770
_refine_diff_density_min     -0.434
_refine_ls_extinction_method     none
_refine_ls_extinction_coef     ?
loop_
    _atom_type_symbol
    _atom_type_description
    _atom_type_scat_dispersion_real
    _atom_type_scat_dispersion_imag
    _atom_type_scat_source
    'C' 'C' 0.0033 0.0016
                         'International Tables Vol C Tables 4.2.6.8 and 6.1.1.4'
    'H' 'H' 0.0000 0.0000
                         'International Tables Vol C Tables 4.2.6.8 and 6.1.1.4'
    'N' 'N' 0.0061 0.0033
                         'International Tables Vol C Tables 4.2.6.8 and 6.1.1.4'
    'S' 'S' 0.1246 0.1234
                         'International Tables Vol C Tables 4.2.6.8 and 6.1.1.4'
    'Cu' 'Cu' 0.3201 1.2651
                         'International Tables Vol C Tables 4.2.6.8 and 6.1.1.4'
_computing_data_collection     'SMART (Bruker, 2007)'
_computing_cell_refinement     'SAINT (Bruker, 2007)'
_computing_data_reduction     'SAINT (Bruker, 2007)'
_computing_structure_solution     'SHELXS97 (Sheldrick, 2008)'
_computing_structure_refinement     'SHELXL97 (Sheldrick, 2008)'
_computing_molecular_graphics
                     'SHELXTL (Sheldrick, 2008) and DIAMOND (Brandenburg, 1999)'
_computing_publication_material     'SHELXTL (Sheldrick, 2008)'
loop_
    _atom_site_type_symbol
    _atom_site_label
    _atom_site_fract_x
    _atom_site_fract_y
    _atom_site_fract_z
    _atom_site_U_iso_or_equiv
    _atom_site_adp_type
    _atom_site_calc_flag
    _atom_site_refinement_flags
    _atom_site_occupancy
    _atom_site_disorder_assembly
    _atom_site_disorder_group
    Cu Cu1 0.67204(4) 0.70063(6) 0.09388(4) 0.04969(19) Uani d . 1 . .
    Cu Cu2 0.94638(4) 0.38679(6) 0.12252(4) 0.0539(2) Uani d . 1 . .
    S S1A 1.0245(11) 0.2228(17) 0.2410(10) 0.0513(17) Uani d P 0.61(3) A 1
    S S1B 1.0036(11) 0.209(3) 0.2245(12) 0.0513(17) Uani d P 0.39(3) A 2
    N N6 0.9046(3) 0.2050(4) 0.3342(3) 0.0567(11) Uani d . 1 . .
    C C22 0.9503(3) 0.2109(5) 0.2928(3) 0.0436(11) Uani d . 1 . .
    N N1 0.6847(3) 0.9214(4) 0.0748(3) 0.0497(10) Uani d . 1 . .
    N N2 0.5776(3) 0.7276(4) -0.0328(2) 0.0432(9) Uani d . 1 A .
    N N3 0.9649(3) 0.2707(4) 0.0249(3) 0.0541(10) Uani d . 1 A .
    N N4 1.0819(3) 0.4562(4) 0.1291(3) 0.0495(10) Uani d . 1 A .
    C C1 0.7345(4) 1.0173(6) 0.1319(4) 0.0710(16) Uani d . 1 . .
    H H1 0.7737 0.9839 0.1847 0.085 Uiso calc R 1 A .
    C C2 0.7316(4) 1.1623(6) 0.1179(4) 0.0701(17) Uani d . 1 . .
    H H2 0.7671 1.2249 0.1602 0.084 Uiso calc R 1 . .
    C C3 0.6755(4) 1.2114(6) 0.0408(4) 0.0769(18) Uani d . 1 . .
    H H3 0.6732 1.3086 0.0287 0.092 Uiso calc R 1 A .
    C C4 0.6225(4) 1.1165(5) -0.0190(4) 0.0633(15) Uani d . 1 . .
    H H4 0.5825 1.1493 -0.0716 0.076 Uiso calc R 1 . .
    C C5 0.6282(3) 0.9721(5) -0.0015(3) 0.0448(11) Uani d . 1 . .
    C C6 0.5712(3) 0.8629(5) -0.0623(3) 0.0437(11) Uani d . 1 A .
    C C7 0.5128(4) 0.8949(6) -0.1445(3) 0.0662(15) Uani d . 1 . .
    H H7 0.5093 0.9882 -0.1642 0.079 Uiso calc R 1 A .
    C C8 0.4604(4) 0.7896(6) -0.1966(3) 0.0787(18) Uani d . 1 . .
    H H8 0.4207 0.8107 -0.2516 0.094 Uiso calc R 1 . .
    C C9 0.4672(4) 0.6532(6) -0.1670(4) 0.0708(17) Uani d . 1 . .
    H H9 0.4327 0.5794 -0.2013 0.085 Uiso calc R 1 A .
    C C10 0.5263(3) 0.6271(5) -0.0849(3) 0.0526(12) Uani d . 1 A .
    H H10 0.5307 0.5339 -0.0649 0.063 Uiso calc R 1 . .
    C C11 0.9012(5) 0.1844(6) -0.0297(4) 0.0720(16) Uani d . 1 . .
    H H11 0.8408 0.1758 -0.0264 0.086 Uiso calc R 1 A .
    C C12 0.9201(6) 0.1071(6) -0.0909(4) 0.086(2) Uani d . 1 A .
    H H12 0.8737 0.0478 -0.1277 0.103 Uiso calc R 1 . .
    C C13 1.0086(6) 0.1203(7) -0.0958(4) 0.091(2) Uani d . 1 . .
    H H13 1.0234 0.0693 -0.1362 0.109 Uiso calc R 1 A .
    C C14 1.0758(5) 0.2089(6) -0.0409(4) 0.0738(17) Uani d . 1 A .
    H H14 1.1362 0.2185 -0.0439 0.089 Uiso calc R 1 . .
    C C15 1.0525(4) 0.2834(5) 0.0187(3) 0.0510(12) Uani d . 1 . .
    C C16 1.1191(3) 0.3817(5) 0.0804(3) 0.0508(12) Uani d . 1 A .
    C C17 1.2147(4) 0.4011(7) 0.0900(4) 0.0759(17) Uani d . 1 . .
    H H17 1.2407 0.3497 0.0568 0.091 Uiso calc R 1 A .
    C C18 1.2706(4) 0.4969(8) 0.1488(4) 0.091(2) Uani d . 1 A .
    H H18 1.3342 0.5112 0.1547 0.110 Uiso calc R 1 . .
    C C19 1.2339(4) 0.5700(7) 0.1979(4) 0.0810(19) Uani d . 1 . .
    H H19 1.2712 0.6339 0.2384 0.097 Uiso calc R 1 A .
    C C20 1.1390(4) 0.5467(6) 0.1858(4) 0.0646(15) Uani d . 1 A .
    H H20 1.1131 0.5973 0.2194 0.078 Uiso calc R 1 . .
    N N5A 0.8391(3) 0.4961(4) 0.1195(3) 0.0479(14) Uani d P 0.61(5) A 1
    C C21A 0.7751(3) 0.5696(4) 0.1130(3) 0.0426(13) Uani d P 0.61(5) A 1
    N N5B 0.7751(3) 0.5696(4) 0.1130(3) 0.0426(13) Uani d P 0.39(5) A 2
    C C21B 0.8391(3) 0.4961(4) 0.1195(3) 0.0479(14) Uani d P 0.39(5) A 2
loop_
    _atom_site_aniso_label
    _atom_site_aniso_U_11
    _atom_site_aniso_U_22
    _atom_site_aniso_U_33
    _atom_site_aniso_U_12
    _atom_site_aniso_U_13
    _atom_site_aniso_U_23
    Cu1 0.0544(4) 0.0509(4) 0.0433(4) 0.0116(3) 0.0172(3) 0.0052(3)
    Cu2 0.0502(3) 0.0548(4) 0.0629(4) 0.0054(3) 0.0283(3) 0.0000(3)
    S1A 0.040(4) 0.068(3) 0.045(4) 0.015(3) 0.015(3) 0.014(3)
    S1B 0.040(4) 0.068(3) 0.045(4) 0.015(3) 0.015(3) 0.014(3)
    N6 0.059(3) 0.064(3) 0.047(3) -0.013(2) 0.020(2) -0.003(2)
    C22 0.043(2) 0.042(3) 0.038(3) -0.003(2) 0.007(2) 0.003(2)
    N1 0.044(2) 0.048(2) 0.047(3) 0.0014(18) 0.0034(19) 0.0004(19)
    N2 0.050(2) 0.040(2) 0.039(2) 0.0045(17) 0.0158(18) 0.0020(17)
    N3 0.067(3) 0.054(3) 0.042(2) 0.004(2) 0.020(2) 0.002(2)
    N4 0.051(2) 0.046(2) 0.057(3) 0.0012(19) 0.025(2) 0.007(2)
    C1 0.062(3) 0.060(4) 0.065(4) -0.001(3) -0.008(3) 0.001(3)
    C2 0.056(3) 0.056(3) 0.080(4) -0.009(3) 0.003(3) -0.010(3)
    C3 0.065(3) 0.047(3) 0.098(5) -0.005(3) 0.006(4) 0.005(3)
    C4 0.059(3) 0.043(3) 0.075(4) 0.003(2) 0.009(3) 0.010(3)
    C5 0.037(2) 0.048(3) 0.050(3) 0.006(2) 0.016(2) 0.003(2)
    C6 0.046(2) 0.045(3) 0.040(3) 0.007(2) 0.016(2) 0.004(2)
    C7 0.092(4) 0.045(3) 0.043(3) 0.007(3) 0.003(3) 0.009(3)
    C8 0.101(4) 0.070(4) 0.035(3) 0.011(3) -0.010(3) 0.000(3)
    C9 0.086(4) 0.052(3) 0.048(3) -0.001(3) -0.006(3) -0.007(3)
    C10 0.069(3) 0.038(3) 0.046(3) 0.003(2) 0.015(3) 0.000(2)
    C11 0.088(4) 0.065(4) 0.061(4) -0.001(3) 0.025(3) -0.002(3)
    C12 0.130(6) 0.064(4) 0.063(4) -0.016(4) 0.034(4) -0.010(3)
    C13 0.160(7) 0.062(4) 0.069(5) -0.004(4) 0.064(5) -0.007(3)
    C14 0.110(5) 0.059(4) 0.080(4) 0.009(3) 0.066(4) 0.006(3)
    C15 0.072(3) 0.045(3) 0.046(3) 0.015(2) 0.033(3) 0.014(2)
    C16 0.054(3) 0.054(3) 0.050(3) 0.015(2) 0.026(3) 0.019(3)
    C17 0.059(3) 0.113(5) 0.066(4) 0.015(3) 0.035(3) 0.012(4)
    C18 0.042(3) 0.151(7) 0.078(5) -0.010(4) 0.019(3) 0.002(5)
    C19 0.055(3) 0.107(5) 0.081(5) -0.015(3) 0.025(3) 0.002(4)
    C20 0.069(3) 0.063(4) 0.070(4) -0.009(3) 0.036(3) -0.005(3)
    N5A 0.052(3) 0.043(3) 0.046(3) -0.005(2) 0.014(2) -0.002(2)
    C21A 0.043(3) 0.040(3) 0.043(3) 0.004(2) 0.013(2) 0.0001(19)
    N5B 0.043(3) 0.040(3) 0.043(3) 0.004(2) 0.013(2) 0.0001(19)
    C21B 0.052(3) 0.043(3) 0.046(3) -0.005(2) 0.014(2) -0.002(2)
loop_
    _geom_bond_atom_site_label_1
    _geom_bond_atom_site_label_2
    _geom_bond_site_symmetry_2
    _geom_bond_distance
    _geom_bond_publ_flag
    Cu1 C21A . 1.903(5) y
    Cu1 N6 2_655 1.964(5) y
    Cu1 N1 . 2.111(4) y
    Cu1 N2 . 2.119(4) y
    Cu2 N5A . 1.889(5) y
    Cu2 N3 . 2.091(4) y
    Cu2 N4 . 2.094(4) y
    Cu2 S1A . 2.465(15) y
    Cu2 S1B . 2.33(2) y
    S1A C22 . 1.658(14) ?
    S1B C22 . 1.64(2) ?
    N6 C22 . 1.152(6) ?
    N6 Cu1 2_645 1.964(4) ?
    N1 C1 . 1.334(6) ?
    N1 C5 . 1.351(6) ?
    N2 C10 . 1.329(6) ?
    N2 C6 . 1.353(5) ?
    N3 C11 . 1.332(7) ?
    N3 C15 . 1.359(6) ?
    N4 C20 . 1.333(6) ?
    N4 C16 . 1.353(6) ?
    C1 C2 . 1.375(7) ?
    C1 H1 . 0.9300 ?
    C2 C3 . 1.356(8) ?
    C2 H2 . 0.9300 ?
    C3 C4 . 1.365(7) ?
    C3 H3 . 0.9300 ?
    C4 C5 . 1.380(6) ?
    C4 H4 . 0.9300 ?
    C5 C6 . 1.483(6) ?
    C6 C7 . 1.387(6) ?
    C7 C8 . 1.365(7) ?
    C7 H7 . 0.9300 ?
    C8 C9 . 1.363(7) ?
    C8 H8 . 0.9300 ?
    C9 C10 . 1.376(7) ?
    C9 H9 . 0.9300 ?
    C10 H10 . 0.9300 ?
    C11 C12 . 1.382(8) ?
    C11 H11 . 0.9300 ?
    C12 C13 . 1.364(9) ?
    C12 H12 . 0.9300 ?
    C13 C14 . 1.373(9) ?
    C13 H13 . 0.9300 ?
    C14 C15 . 1.379(7) ?
    C14 H14 . 0.9300 ?
    C15 C16 . 1.476(7) ?
    C16 C17 . 1.392(7) ?
    C17 C18 . 1.377(8) ?
    C17 H17 . 0.9300 ?
    C18 C19 . 1.344(8) ?
    C18 H18 . 0.9300 ?
    C19 C20 . 1.377(7) ?
    C19 H19 . 0.9300 ?
    C20 H20 . 0.9300 ?
    N5A C21A . 1.151(5) ?
loop_
    _geom_angle_atom_site_label_1
    _geom_angle_atom_site_label_2
    _geom_angle_atom_site_label_3
    _geom_angle_site_symmetry_1
    _geom_angle_site_symmetry_3
    _geom_angle
    _geom_angle_publ_flag
    C21A Cu1 N6 . 2_655 121.98(18) ?
    C21A Cu1 N1 . . 122.94(16) ?
    N6 Cu1 N1 2_655 . 100.50(16) ?
    C21A Cu1 N2 . . 116.55(16) ?
    N6 Cu1 N2 2_655 . 108.09(16) ?
    N1 Cu1 N2 . . 77.86(14) ?
    N5A Cu2 N3 . . 128.31(17) ?
    N5A Cu2 N4 . . 129.13(16) ?
    N3 Cu2 N4 . . 78.14(17) ?
    N5A Cu2 S1B . . 118.8(6) ?
    N3 Cu2 S1B . . 96.1(6) ?
    N4 Cu2 S1B . . 95.6(5) ?
    N5A Cu2 S1A . . 120.1(3) ?
    N3 Cu2 S1A . . 99.7(4) ?
    N4 Cu2 S1A . . 89.5(4) ?
    S1B Cu2 S1A . . 7.9(7) ?
    C22 S1A Cu2 . . 105.7(7) ?
    C22 S1B Cu2 . . 112.6(11) ?
    C22 N6 Cu1 . 2_645 178.3(4) ?
    N6 C22 S1B . . 172.6(7) ?
    N6 C22 S1A . . 174.8(7) ?
    C1 N1 C5 . . 116.9(4) ?
    C1 N1 Cu1 . . 127.1(4) ?
    C5 N1 Cu1 . . 115.6(3) ?
    C10 N2 C6 . . 117.9(4) ?
    C10 N2 Cu1 . . 127.2(3) ?
    C6 N2 Cu1 . . 114.9(3) ?
    C11 N3 C15 . . 117.6(5) ?
    C11 N3 Cu2 . . 126.9(4) ?
    C15 N3 Cu2 . . 115.5(3) ?
    C20 N4 C16 . . 118.3(4) ?
    C20 N4 Cu2 . . 125.9(3) ?
    C16 N4 Cu2 . . 114.7(3) ?
    N1 C1 C2 . . 124.3(5) ?
    N1 C1 H1 . . 117.9 ?
    C2 C1 H1 . . 117.9 ?
    C3 C2 C1 . . 118.1(5) ?
    C3 C2 H2 . . 120.9 ?
    C1 C2 H2 . . 120.9 ?
    C2 C3 C4 . . 119.2(5) ?
    C2 C3 H3 . . 120.4 ?
    C4 C3 H3 . . 120.4 ?
    C3 C4 C5 . . 120.2(5) ?
    C3 C4 H4 . . 119.9 ?
    C5 C4 H4 . . 119.9 ?
    N1 C5 C4 . . 121.3(4) ?
    N1 C5 C6 . . 115.4(4) ?
    C4 C5 C6 . . 123.3(4) ?
    N2 C6 C7 . . 120.8(4) ?
    N2 C6 C5 . . 116.1(4) ?
    C7 C6 C5 . . 123.2(4) ?
    C8 C7 C6 . . 120.1(5) ?
    C8 C7 H7 . . 120.0 ?
    C6 C7 H7 . . 120.0 ?
    C9 C8 C7 . . 119.2(5) ?
    C9 C8 H8 . . 120.4 ?
    C7 C8 H8 . . 120.4 ?
    C8 C9 C10 . . 118.4(5) ?
    C8 C9 H9 . . 120.8 ?
    C10 C9 H9 . . 120.8 ?
    N2 C10 C9 . . 123.6(5) ?
    N2 C10 H10 . . 118.2 ?
    C9 C10 H10 . . 118.2 ?
    N3 C11 C12 . . 123.6(6) ?
    N3 C11 H11 . . 118.2 ?
    C12 C11 H11 . . 118.2 ?
    C13 C12 C11 . . 118.1(7) ?
    C13 C12 H12 . . 120.9 ?
    C11 C12 H12 . . 120.9 ?
    C12 C13 C14 . . 119.9(6) ?
    C12 C13 H13 . . 120.0 ?
    C14 C13 H13 . . 120.0 ?
    C13 C14 C15 . . 119.2(6) ?
    C13 C14 H14 . . 120.4 ?
    C15 C14 H14 . . 120.4 ?
    N3 C15 C14 . . 121.7(5) ?
    N3 C15 C16 . . 114.7(4) ?
    C14 C15 C16 . . 123.6(5) ?
    N4 C16 C17 . . 119.9(5) ?
    N4 C16 C15 . . 115.9(4) ?
    C17 C16 C15 . . 124.2(5) ?
    C18 C17 C16 . . 119.7(6) ?
    C18 C17 H17 . . 120.2 ?
    C16 C17 H17 . . 120.2 ?
    C19 C18 C17 . . 120.4(6) ?
    C19 C18 H18 . . 119.8 ?
    C17 C18 H18 . . 119.8 ?
    C18 C19 C20 . . 117.6(6) ?
    C18 C19 H19 . . 121.2 ?
    C20 C19 H19 . . 121.2 ?
    N4 C20 C19 . . 124.1(5) ?
    N4 C20 H20 . . 117.9 ?
    C19 C20 H20 . . 117.9 ?
    C21A N5A Cu2 . . 174.5(4) ?
    N5A C21A Cu1 . . 174.5(4) ?
loop_
    _geom_torsion_atom_site_label_1
    _geom_torsion_atom_site_label_2
    _geom_torsion_atom_site_label_3
    _geom_torsion_atom_site_label_4
    _geom_torsion_site_symmetry_1
    _geom_torsion_site_symmetry_2
    _geom_torsion_site_symmetry_3
    _geom_torsion_site_symmetry_4
    _geom_torsion
    _geom_torsion_publ_flag
    N5A Cu2 S1A C22 . . . . 12.1(10) ?
    N3 Cu2 S1A C22 . . . . -133.7(7) ?
    N4 Cu2 S1A C22 . . . . 148.5(8) ?
    S1B Cu2 S1A C22 . . . . -71(6) ?
    N5A Cu2 S1B C22 . . . . -7.1(12) ?
    N3 Cu2 S1B C22 . . . . -147.4(9) ?
    N4 Cu2 S1B C22 . . . . 134.0(9) ?
    S1A Cu2 S1B C22 . . . . 95(7) ?
    Cu2 S1B C22 S1A . . . . -109(7) ?
    Cu2 S1A C22 S1B . . . . 59(6) ?
    C21A Cu1 N1 C1 . . . . -70.8(5) ?
    N6 Cu1 N1 C1 2_655 . . . 68.9(4) ?
    N2 Cu1 N1 C1 . . . . 175.3(5) ?
    C21A Cu1 N1 C5 . . . . 116.5(3) ?
    N6 Cu1 N1 C5 2_655 . . . -103.8(3) ?
    N2 Cu1 N1 C5 . . . . 2.6(3) ?
    C21A Cu1 N2 C10 . . . . 58.0(4) ?
    N6 Cu1 N2 C10 2_655 . . . -83.9(4) ?
    N1 Cu1 N2 C10 . . . . 178.9(4) ?
    C21A Cu1 N2 C6 . . . . -121.2(3) ?
    N6 Cu1 N2 C6 2_655 . . . 97.0(3) ?
    N1 Cu1 N2 C6 . . . . -0.3(3) ?
    N5A Cu2 N3 C11 . . . . -44.5(5) ?
    N4 Cu2 N3 C11 . . . . -175.5(4) ?
    S1B Cu2 N3 C11 . . . . 90.0(6) ?
    S1A Cu2 N3 C11 . . . . 97.1(6) ?
    N5A Cu2 N3 C15 . . . . 137.1(3) ?
    N4 Cu2 N3 C15 . . . . 6.1(3) ?
    S1B Cu2 N3 C15 . . . . -88.4(5) ?
    S1A Cu2 N3 C15 . . . . -81.3(5) ?
    N5A Cu2 N4 C20 . . . . 52.6(5) ?
    N3 Cu2 N4 C20 . . . . -177.2(4) ?
    S1B Cu2 N4 C20 . . . . -82.2(7) ?
    S1A Cu2 N4 C20 . . . . -77.2(5) ?
    N5A Cu2 N4 C16 . . . . -139.7(3) ?
    N3 Cu2 N4 C16 . . . . -9.5(3) ?
    S1B Cu2 N4 C16 . . . . 85.5(7) ?
    S1A Cu2 N4 C16 . . . . 90.5(5) ?
    C5 N1 C1 C2 . . . . 0.0(8) ?
    Cu1 N1 C1 C2 . . . . -172.6(4) ?
    N1 C1 C2 C3 . . . . -0.9(9) ?
    C1 C2 C3 C4 . . . . 1.7(9) ?
    C2 C3 C4 C5 . . . . -1.7(9) ?
    C1 N1 C5 C4 . . . . 0.0(7) ?
    Cu1 N1 C5 C4 . . . . 173.5(4) ?
    C1 N1 C5 C6 . . . . -177.9(4) ?
    Cu1 N1 C5 C6 . . . . -4.4(5) ?
    C3 C4 C5 N1 . . . . 0.9(8) ?
    C3 C4 C5 C6 . . . . 178.5(5) ?
    C10 N2 C6 C7 . . . . 0.0(7) ?
    Cu1 N2 C6 C7 . . . . 179.2(4) ?
    C10 N2 C6 C5 . . . . 178.8(4) ?
    Cu1 N2 C6 C5 . . . . -1.9(5) ?
    N1 C5 C6 N2 . . . . 4.2(6) ?
    C4 C5 C6 N2 . . . . -173.6(4) ?
    N1 C5 C6 C7 . . . . -177.0(5) ?
    C4 C5 C6 C7 . . . . 5.2(7) ?
    N2 C6 C7 C8 . . . . 0.4(8) ?
    C5 C6 C7 C8 . . . . -178.4(5) ?
    C6 C7 C8 C9 . . . . -0.6(9) ?
    C7 C8 C9 C10 . . . . 0.5(9) ?
    C6 N2 C10 C9 . . . . -0.1(7) ?
    Cu1 N2 C10 C9 . . . . -179.3(4) ?
    C8 C9 C10 N2 . . . . -0.1(9) ?
    C15 N3 C11 C12 . . . . 0.7(8) ?
    Cu2 N3 C11 C12 . . . . -177.6(4) ?
    N3 C11 C12 C13 . . . . -0.2(10) ?
    C11 C12 C13 C14 . . . . -0.2(10) ?
    C12 C13 C14 C15 . . . . 0.1(9) ?
    C11 N3 C15 C14 . . . . -0.9(7) ?
    Cu2 N3 C15 C14 . . . . 177.7(4) ?
    C11 N3 C15 C16 . . . . 179.4(4) ?
    Cu2 N3 C15 C16 . . . . -2.1(5) ?
    C13 C14 C15 N3 . . . . 0.5(8) ?
    C13 C14 C15 C16 . . . . -179.8(5) ?
    C20 N4 C16 C17 . . . . -0.3(7) ?
    Cu2 N4 C16 C17 . . . . -169.0(4) ?
    C20 N4 C16 C15 . . . . -179.9(4) ?
    Cu2 N4 C16 C15 . . . . 11.4(5) ?
    N3 C15 C16 N4 . . . . -6.2(6) ?
    C14 C15 C16 N4 . . . . 174.0(5) ?
    N3 C15 C16 C17 . . . . 174.2(5) ?
    C14 C15 C16 C17 . . . . -5.5(8) ?
    N4 C16 C17 C18 . . . . -0.3(8) ?
    C15 C16 C17 C18 . . . . 179.2(5) ?
    C16 C17 C18 C19 . . . . 1.0(10) ?
    C17 C18 C19 C20 . . . . -1.0(10) ?
    C16 N4 C20 C19 . . . . 0.4(8) ?
    Cu2 N4 C20 C19 . . . . 167.7(4) ?
    C18 C19 C20 N4 . . . . 0.3(9) ?
data_global
_journal_date_recd_electronic     2008-10-23
_journal_date_accepted     2008-11-14
_journal_name_full     'Acta Crystallographica, Section E'
_journal_year     2008
_journal_volume     64
_journal_issue     12
_journal_page_first     m1576
_journal_page_last     m1576
_journal_paper_category     QM
_journal_coeditor_code     HY2162
_publ_contact_author_name     'Dong-Sheng Li'
_publ_contact_author_address
;
College of Mechanical & Material Engineering
Three Gorges University
Yichang 443002
People's Republic of China
;
_publ_contact_author_email     'lidongsheng1@126.com'
_publ_contact_author_fax     '86-717-6397516'
_publ_contact_author_phone     '86-717-6397516'
_publ_section_title
;\
<i>catena</i>-Poly[[(2,2'-bipyridine-\k^2^<i>N</i>,<i>N</i>')copper(I)]-\m-\
cyanido-\k^2^<i>C</i>:<i>N</i>-[(2,2'-bipyridine-\
\k^2^<i>N</i>,<i>N</i>')copper(I)]-\m-thiocyanato-\k^2^<i>S</i>:<i>N</i>]
;
loop_
    _publ_author_name
    _publ_author_footnote
    _publ_author_address
    'Zhao, Jun' .
;
College of Mechanical and Materials Engineering
Three Gorges University
Yichang 443002
People's Republic of China
;
    'Dong, Wen-Wen' .
;
College of Mechanical and Materials Engineering
Three Gorges University
Yichang 443002
People's Republic of China
;
    'Li, Dong-Sheng' .
;
College of Mechanical and Materials Engineering
Three Gorges University
Yichang 443002
People's Republic of China
;
    'Ke, Xi-Jun' .
;
College of Mechanical and Materials Engineering
Three Gorges University
Yichang 443002
People's Republic of China
;
