# Supplementary material for: catena-Poly[[(2,2′-bipyridine-κ2 N,N′)copper(I)]-μ-cyanido-κ2 C:N-[(2,2′-bipyridine-κ2 N,N′)copper(I)]-μ-thio­cyanato-κ2 S:N]
Source: Acta Crystallogr Sect E Struct Rep Online. 2008 Nov 20;64(Pt 12):m1576. doi: 10.1107/S1600536808037756 (PMC2959861; doi:10.1107/S1600536808037756)
Supplement: Supplementary file 2 [file e-64-m1576-Isup2.hkl]

# 
# h,k,l, Fc-squared, Fo-squared, sigma(Fo-squared) and status flag 
# 
data_I
_shelx_title ' z in P2(1)/n' 
_shelx_refln_list_code          4 
_shelx_F_calc_maximum      292.05 
_exptl_crystal_F_000      1056.00 
_reflns_d_resolution_high  0.7727 
 
loop_ 
 _symmetry_equiv_pos_as_xyz 
 'x, y, z' 
 '-x+1/2, y+1/2, -z+1/2' 
 '-x, -y, -z' 
 'x-1/2, -y-1/2, z-1/2' 
 
_cell_length_a    14.9775 
_cell_length_b     9.3564 
_cell_length_c    17.0653 
_cell_angle_alpha  90.000 
_cell_angle_beta  111.532 
_cell_angle_gamma  90.000 
 
_shelx_F_squared_multiplier     1.000 
 
loop_ 
 _refln_index_h 
 _refln_index_k 
 _refln_index_l 
 _refln_F_squared_calc 
 _refln_F_squared_meas 
 _refln_F_squared_sigma 
 _refln_observed_status 
   2   0   0    22317.25    22271.25    109.23 o 
   4   0   0     2900.70     2981.81     67.43 o 
   6   0   0       35.59       20.97     12.11 o 
   8   0   0     6070.79     5962.62    162.46 o 
  10   0   0     2631.42     2831.75    113.37 o 
  12   0   0      113.68      176.48     52.80 o 
  14   0   0      224.97      353.15     63.33 o 
  16   0   0       35.74      -14.49     43.13 o 
  18   0   0      210.64      156.74     71.19 o 
   1   1   0    12231.52    11963.75     61.28 o 
   2   1   0    18223.08    17951.62    154.59 o 
   3   1   0     2895.87     2927.18     75.66 o 
   4   1   0      207.88      278.97     27.02 o 
   5   1   0      450.46      431.82     37.59 o 
   6   1   0     1136.63      999.65     34.79 o 
   7   1   0     2428.74     2275.04     54.11 o 
   8   1   0     1126.23     1142.72     47.84 o 
   9   1   0      195.33      185.03     21.69 o 
  10   1   0     5400.50     5578.26     93.28 o 
  11   1   0     1862.86     1924.63     75.41 o 
  12   1   0      105.30       59.12     39.78 o 
  13   1   0        7.89       58.14     31.06 o 
  14   1   0       85.14      153.32     40.25 o 
  15   1   0      107.54       91.11     35.36 o 
  16   1   0      349.57      345.84     51.69 o 
  17   1   0       78.87       70.68     40.11 o 
   0   2   0    15502.98    15416.29    129.45 o 
   1   2   0     6789.78     7247.62     54.54 o 
   2   2   0    14023.47    14639.42    103.88 o 
   3   2   0     3615.47     3593.43     44.01 o 
   4   2   0        1.51       -9.56      9.56 o 
   5   2   0     9743.86     9406.08    108.00 o 
   6   2   0     3753.59     3676.17     62.87 o 
   7   2   0     2382.02     2631.52     96.36 o 
   8   2   0     2609.45     2784.44     82.53 o 
   9   2   0      398.67      431.49     35.86 o 
  10   2   0       90.07      107.57     30.40 o 
  11   2   0       56.66       35.18     22.70 o 
  12   2   0      520.53      517.35     59.33 o 
  13   2   0      860.03     1014.18     93.88 o 
  14   2   0      382.86      389.77     45.44 o 
  15   2   0      117.85      119.56     34.85 o 
  16   2   0        4.80       -3.27     40.08 o 
  17   2   0       24.66        1.45     23.28 o 
   1   3   0     5062.44     4833.78     45.88 o 
   2   3   0       73.86       32.28     21.54 o 
   3   3   0     5269.39     5159.73     50.06 o 
   4   3   0     9070.82     8337.25     77.25 o 
   5   3   0     1115.27     1009.70     34.86 o 
   6   3   0     3118.50     3354.56     61.87 o 
   7   3   0     3186.90     3174.71     55.10 o 
   8   3   0     1839.22     1865.02     65.21 o 
   9   3   0       31.25       47.62     15.93 o 
  10   3   0      278.84      258.31     26.10 o 
  11   3   0     1707.63     1686.77     53.83 o 
  12   3   0      141.40      142.48     28.27 o 
  13   3   0      141.19      109.07     20.68 o 
  14   3   0      235.31      189.46     52.28 o 
  15   3   0      186.97      169.95     42.23 o 
  16   3   0        7.67       29.41     58.19 o 
  17   3   0        7.71       29.29     58.08 o 
   0   4   0      318.69      216.58     36.58 o 
   1   4   0    11267.51    11121.51     97.90 o 
   2   4   0     4169.37     3895.63     75.36 o 
   3   4   0      606.88      679.55     46.68 o 
   4   4   0      354.76      364.32     18.95 o 
   5   4   0     2082.22     1930.90     43.16 o 
   6   4   0     1791.33     1710.75     36.31 o 
   7   4   0     2978.33     3149.16     55.63 o 
   8   4   0      279.14      286.88     26.96 o 
   9   4   0      132.78      142.26     19.71 o 
  10   4   0      302.11      379.12     65.82 o 
  11   4   0      734.44      777.18     63.31 o 
  12   4   0      562.01      517.47     41.78 o 
  13   4   0      113.89      120.16     30.78 o 
  14   4   0       70.67       83.14     48.50 o 
  15   4   0      391.20      305.19    104.20 o 
  16   4   0       86.06       46.00     51.84 o 
  17   4   0       49.54       90.37     51.51 o 
   1   5   0    13289.12    12930.05    109.77 o 
   2   5   0       19.00       22.31     12.69 o 
   3   5   0      758.22      779.06     48.67 o 
   4   5   0     1789.22     1847.33     67.47 o 
   5   5   0      626.60      598.21     52.02 o 
   6   5   0      842.40      777.91     55.29 o 
   7   5   0      454.16      489.84     45.52 o 
   8   5   0       42.69       79.11     32.10 o 
   9   5   0     1100.30     1090.10     75.15 o 
  10   5   0       63.06      120.15     35.98 o 
  11   5   0       60.43       35.17     41.23 o 
  12   5   0       70.32      105.07     41.09 o 
  13   5   0        2.59        3.49     47.84 o 
  14   5   0       39.11       59.99     61.85 o 
  15   5   0       11.28       25.82    132.90 o 
  16   5   0        2.08       11.09     50.95 o 
   0   6   0      592.63      527.92     73.61 o 
   1   6   0     3771.66     3709.53     85.61 o 
   2   6   0     1357.94     1310.92     83.00 o 
   3   6   0     1402.12     1326.40     59.61 o 
   4   6   0      518.95      495.39     47.66 o 
   5   6   0      902.34      898.02     65.58 o 
   6   6   0      183.59      208.38     37.00 o 
   7   6   0     2839.51     3175.61     96.74 o 
   8   6   0      207.87      136.26     45.02 o 
   9   6   0     1017.10     1170.90     66.25 o 
  10   6   0        0.38       19.47     28.63 o 
  11   6   0     1503.73     1740.82     85.82 o 
  12   6   0      320.88      433.65     66.57 o 
  13   6   0        1.17       30.65     39.70 o 
  14   6   0        9.13       -4.54     58.26 o 
  15   6   0      180.86      130.72     78.04 o 
   1   7   0     1427.12     1421.78     62.14 o 
   2   7   0        6.44       17.53     31.01 o 
   3   7   0      454.32      494.78     67.48 o 
   4   7   0     3351.90     3314.62    104.22 o 
   5   7   0        6.47       33.70     29.05 o 
   6   7   0     2043.20     1933.47     79.18 o 
   7   7   0        7.92       44.43     32.51 o 
   8   7   0       65.77       34.03     33.73 o 
   9   7   0      293.71      236.73     43.04 o 
  10   7   0       23.31       71.41     39.83 o 
  11   7   0      250.27      291.89     48.40 o 
  12   7   0      137.54      201.33     67.15 o 
  13   7   0       30.32        2.74     38.25 o 
  14   7   0       57.47       74.22     97.95 o 
   0   8   0       59.94       30.85     58.31 o 
   1   8   0      352.00      336.99     43.75 o 
   2   8   0     1771.24     1712.72    110.33 o 
   3   8   0        2.79       20.05     19.37 o 
   4   8   0      163.04      172.93     34.06 o 
   5   8   0      905.96      865.11     71.05 o 
   6   8   0      480.78      530.05     67.03 o 
   7   8   0        2.29        7.90     34.64 o 
   8   8   0        1.04       61.69     26.23 o 
   9   8   0      151.47      127.39     41.28 o 
  10   8   0      127.44       86.96     26.32 o 
  11   8   0       39.51       48.88     29.49 o 
  12   8   0      282.12      264.61     43.02 o 
  13   8   0        1.26      -41.32     52.13 o 
   1   9   0      108.15      116.12     29.91 o 
   2   9   0      216.25      227.71     72.47 o 
   3   9   0       83.53       53.10     38.70 o 
   4   9   0      380.97      321.82     51.84 o 
   5   9   0       73.47       94.62     30.87 o 
   6   9   0        1.60       39.06     27.38 o 
   7   9   0        1.65        1.59     35.53 o 
   8   9   0       77.37      149.02     41.35 o 
   9   9   0      192.20      167.01     38.13 o 
  10   9   0       87.39      125.33     40.35 o 
  11   9   0      209.08      167.16     38.98 o 
  12   9   0       65.68       51.06     28.56 o 
   0  10   0     1484.47     1827.71    211.38 o 
   1  10   0        0.15        6.84     65.83 o 
   2  10   0       11.77       15.57     25.41 o 
   3  10   0       43.39       61.87     52.89 o 
   4  10   0        7.67       21.44     30.36 o 
   5  10   0       83.89       75.63     47.16 o 
   6  10   0      289.58      315.72     54.94 o 
   7  10   0       11.93        0.59     27.12 o 
   8  10   0      158.76      236.16     62.16 o 
   9  10   0       60.29       36.88     30.90 o 
  10  10   0       19.48       52.14     25.63 o 
   1  11   0        0.04       29.46     64.99 o 
   2  11   0      214.02      119.78     81.77 o 
   3  11   0       39.30       68.63     40.12 o 
   4  11   0        4.16       28.11     40.42 o 
   5  11   0       76.18       64.62     33.56 o 
   6  11   0      151.02      124.11     47.71 o 
   7  11   0        0.11       70.46     36.14 o 
   1  12   0        5.28      -41.37     60.31 o 
   2  12   0      108.31       76.68     42.91 o 
 -17   0   1      128.84       98.61     52.92 o 
 -15   0   1     1758.73     1926.10    120.26 o 
 -13   0   1       28.83       32.70     44.26 o 
 -11   0   1      107.81      189.85     47.95 o 
  -9   0   1      711.29      538.19     53.71 o 
  -7   0   1    20341.55    21255.79    229.71 o 
  -5   0   1     8957.17     8595.29    186.12 o 
  -3   0   1    13408.64    13658.50    158.64 o 
   3   0   1    29720.88    29307.94    231.90 o 
   5   0   1     1954.35     1642.43     73.50 o 
   7   0   1      698.83      742.38     54.21 o 
   9   0   1      139.12      181.28     55.29 o 
  11   0   1     7203.58     7751.26    190.89 o 
  13   0   1      176.49      112.91     44.17 o 
  15   0   1      197.68      243.29     64.38 o 
  17   0   1      370.42      270.83     62.83 o 
 -18   1   1       86.38       67.80     28.25 o 
 -17   1   1       24.34       27.85     34.90 o 
 -16   1   1        6.21       22.68     34.91 o 
 -15   1   1       87.95       32.81     31.11 o 
 -14   1   1       42.77       90.16     34.74 o 
 -13   1   1     1187.11     1311.08     68.16 o 
 -12   1   1      122.07      101.89     35.70 o 
 -11   1   1      556.38      508.73     50.01 o 
 -10   1   1     1540.97     1439.03     58.96 o 
  -9   1   1       56.90       42.81     15.44 o 
  -8   1   1     2856.92     2921.02     59.14 o 
  -7   1   1      483.67      423.98     27.06 o 
  -6   1   1     4044.18     3995.55     58.37 o 
  -5   1   1     7616.67     7102.31     74.80 o 
  -4   1   1       34.81       46.56     12.05 o 
  -3   1   1      122.12      145.30     16.75 o 
  -2   1   1       28.03        8.69      7.04 o 
  -1   1   1      300.77      322.80      8.50 o 
   0   1   1     5732.95     5306.08     87.71 o 
   1   1   1    24665.32    25978.13    141.18 o 
   2   1   1       52.83       58.33      6.55 o 
   3   1   1      208.75      169.98     20.68 o 
   4   1   1     1342.79     1338.86     47.43 o 
   5   1   1      808.69      737.57     44.83 o 
   6   1   1     1861.81     1790.64     59.67 o 
   7   1   1      818.35      826.98     40.64 o 
   8   1   1     1001.58      920.61     43.71 o 
   9   1   1     4540.60     4715.92     89.22 o 
  10   1   1      630.12      628.99     42.36 o 
  11   1   1        0.73       39.61     15.47 o 
  12   1   1      274.89      340.47     36.60 o 
  13   1   1      250.53      235.54     35.48 o 
  14   1   1       43.24       59.58     38.47 o 
  15   1   1        2.20       40.51     38.68 o 
  16   1   1      163.00       93.63     44.22 o 
  17   1   1       73.58       51.62     23.56 o 
 -18   2   1        0.68       43.63     55.84 o 
 -17   2   1        0.70      -13.63     74.74 o 
 -16   2   1       73.02       53.38     61.59 o 
 -15   2   1      335.89      360.78     55.92 o 
 -14   2   1       19.59       62.93     23.84 o 
 -13   2   1      157.72      113.56     27.04 o 
 -12   2   1     1604.19     1521.09     90.94 o 
 -11   2   1       51.52       41.47      9.35 o 
 -10   2   1     1583.89     1566.11     91.28 o 
  -9   2   1     4035.06     4065.36     75.40 o 
  -8   2   1      182.42      192.81     20.98 o 
  -7   2   1       44.12       40.64     14.37 o 
  -6   2   1       22.43       47.59     18.53 o 
  -5   2   1       29.76       42.56     20.45 o 
  -4   2   1      272.05      229.84     22.26 o 
  -3   2   1     4429.06     3968.86     64.85 o 
  -2   2   1    19029.88    18141.33    147.48 o 
  -1   2   1    10600.72    10453.63     84.63 o 
   0   2   1      132.01      169.31     16.47 o 
   1   2   1     1445.63     1297.34     26.20 o 
   2   2   1     1334.61     1447.56     54.01 o 
   3   2   1    10837.35    11315.59     76.78 o 
   4   2   1      967.01      987.91     26.15 o 
   5   2   1     1967.45     1651.91     53.78 o 
   6   2   1     6448.46     6368.68     87.93 o 
   7   2   1       58.91       65.09     20.98 o 
   8   2   1     7712.21     8091.95    132.76 o 
   9   2   1      509.07      606.97     61.07 o 
  10   2   1       17.00        8.28     28.28 o 
  11   2   1     1542.28     1469.75     94.89 o 
  12   2   1      184.43      209.88     34.82 o 
  13   2   1       64.30       23.66     32.46 o 
  14   2   1       19.95        2.20     24.42 o 
  15   2   1        3.83       -3.56     29.88 o 
  16   2   1      327.08      247.54     61.44 o 
  17   2   1       64.87      105.88     48.79 o 
 -17   3   1        4.37       24.50     53.19 o 
 -16   3   1       13.50      133.63     53.73 o 
 -15   3   1        4.41       11.11     35.04 o 
 -14   3   1       10.55       39.84     43.31 o 
 -13   3   1      168.87      122.52     31.27 o 
 -12   3   1        5.34       -5.48     15.85 o 
 -11   3   1     2345.14     2380.52     59.13 o 
 -10   3   1     1506.98     1538.09     51.05 o 
  -9   3   1     1549.98     1534.10     41.86 o 
  -8   3   1     1171.03     1111.08     39.76 o 
  -7   3   1      172.42      205.92     20.00 o 
  -6   3   1      362.84      367.90     29.79 o 
  -5   3   1     1016.38     1101.96     36.36 o 
  -4   3   1     5005.68     4827.90     63.64 o 
  -3   3   1     5155.45     5202.81     75.97 o 
  -2   3   1     1182.42     1214.47     36.17 o 
  -1   3   1       61.85      133.97     19.84 o 
   0   3   1     3073.94     2967.96     36.59 o 
   1   3   1     3520.45     3387.40     74.93 o 
   2   3   1      358.36      307.70     25.29 o 
   3   3   1     3785.02     4187.33     76.50 o 
   4   3   1     3430.00     3176.20     38.74 o 
   5   3   1     4691.72     4484.17     60.85 o 
   6   3   1     2138.85     2052.10     48.98 o 
   7   3   1     4330.74     4207.78     67.37 o 
   8   3   1     1303.18     1213.67     67.96 o 
   9   3   1      359.63      325.86     36.02 o 
  10   3   1       35.20       25.81     21.00 o 
  11   3   1      135.03      104.59     23.59 o 
  12   3   1       44.32       38.15     16.81 o 
  13   3   1       11.96       16.38     22.73 o 
  14   3   1      339.78      293.78     52.05 o 
  15   3   1      463.49      417.71     90.22 o 
  16   3   1      124.54      155.78     56.43 o 
  17   3   1       34.47       47.80     58.02 o 
 -17   4   1       89.71       58.02     43.25 o 
 -16   4   1       42.89       40.01     56.26 o 
 -15   4   1       19.48       50.57     66.25 o 
 -14   4   1      449.66      709.18    138.79 o 
 -13   4   1       40.21       38.42     32.11 o 
 -12   4   1        4.70        5.29     20.91 o 
 -11   4   1       49.33       30.06     15.56 o 
 -10   4   1      819.71      761.23     49.14 o 
  -9   4   1     1258.70     1195.23     99.85 o 
  -8   4   1     1685.83     1721.35     58.53 o 
  -7   4   1     3108.83     3163.98     55.76 o 
  -6   4   1      361.37      332.60     34.52 o 
  -5   4   1     3267.34     3314.45     53.82 o 
  -4   4   1     4050.49     3734.80     61.43 o 
  -3   4   1     2653.36     2472.61     59.67 o 
  -2   4   1     2165.37     2056.11     46.34 o 
  -1   4   1     2344.69     2389.58     50.90 o 
   0   4   1     9511.88     9646.03     80.73 o 
   1   4   1      498.38      448.20     25.58 o 
   2   4   1    11386.12    11341.69    134.76 o 
   3   4   1      319.72      284.47     34.98 o 
   4   4   1     4162.38     4061.72     92.33 o 
   5   4   1     2494.45     2259.67     70.33 o 
   6   4   1     1991.26     1803.15     42.86 o 
   7   4   1       94.94       76.86     17.39 o 
   8   4   1      271.85      274.24     27.89 o 
   9   4   1       18.51       37.60     24.04 o 
  10   4   1      600.47      646.20     47.84 o 
  11   4   1       74.47       69.94     22.68 o 
  12   4   1      473.11      520.09     48.79 o 
  13   4   1      161.99      131.99     35.60 o 
  14   4   1       28.10       69.61     41.94 o 
  15   4   1        4.54       35.53     34.14 o 
  16   4   1       10.42      146.09     72.25 o 
 -16   5   1      260.08      165.43     60.65 o 
 -15   5   1        0.35       57.68     48.46 o 
 -14   5   1      571.83      662.48     95.26 o 
 -13   5   1        0.20       13.95     41.56 o 
 -12   5   1      450.69      381.56     45.41 o 
 -11   5   1      195.68      162.01     51.41 o 
 -10   5   1      558.18      574.70     66.81 o 
  -9   5   1      330.80      366.47     43.64 o 
  -8   5   1        4.10        6.26     29.14 o 
  -7   5   1      103.76      137.68     35.41 o 
  -6   5   1     6084.71     6070.69     90.42 o 
  -5   5   1       22.12       11.53     15.55 o 
  -4   5   1      256.59      225.65     20.18 o 
  -3   5   1        1.33        0.77     28.03 o 
  -2   5   1      257.92      294.88     26.23 o 
  -1   5   1      191.12      184.07     30.95 o 
   0   5   1      692.40      723.79     35.03 o 
   1   5   1     1777.35     1967.68     43.33 o 
   2   5   1     5937.11     5024.01     67.34 o 
   3   5   1     1589.17     1584.99     69.16 o 
   4   5   1     1814.22     1610.69     64.92 o 
   5   5   1      971.24      920.10     75.26 o 
   6   5   1      830.31      895.26     64.80 o 
   7   5   1       22.41       51.55     30.12 o 
   8   5   1      763.36      928.48     76.08 o 
   9   5   1       52.23       31.47     34.12 o 
  10   5   1     1680.14     1890.12     85.44 o 
  11   5   1       86.38       84.11     27.09 o 
  12   5   1     1143.30     1241.70     97.82 o 
  13   5   1      105.61       92.15     46.34 o 
  14   5   1       10.38       -2.24     60.19 o 
  15   5   1       54.56       97.16     45.72 o 
  16   5   1       75.14       90.82     62.27 o 
 -15   6   1        8.28      146.30     75.58 o 
 -14   6   1      529.58      491.96    163.42 o 
 -13   6   1      168.03      160.94     43.59 o 
 -12   6   1      281.04      330.91     74.99 o 
 -11   6   1      380.44      465.27     60.17 o 
 -10   6   1       64.21       88.04     31.34 o 
  -9   6   1       14.83       69.56     48.55 o 
  -8   6   1      526.57      587.54     49.01 o 
  -7   6   1       76.20      127.86     38.98 o 
  -6   6   1      783.07      729.05     53.19 o 
  -5   6   1        1.25        9.91     18.27 o 
  -4   6   1     5130.58     4864.45    123.55 o 
  -3   6   1        6.97       31.39     20.30 o 
  -2   6   1       23.09       59.05     16.09 o 
  -1   6   1     1500.01     1546.56     76.29 o 
   0   6   1    10755.34    11010.77    133.73 o 
   1   6   1      168.78      171.40     21.37 o 
   2   6   1     2710.07     2830.35     98.62 o 
   3   6   1      131.11      105.86     26.65 o 
   4   6   1     1367.72     1285.00     80.85 o 
   5   6   1      340.51      391.31     55.27 o 
   6   6   1      273.00      354.10     65.03 o 
   7   6   1       83.34       73.03     36.17 o 
   8   6   1       57.13       74.68     35.38 o 
   9   6   1      272.62      368.32     50.83 o 
  10   6   1     1190.19     1364.24     86.33 o 
  11   6   1      404.80      379.49     47.75 o 
  12   6   1      149.33      208.08     56.15 o 
  13   6   1       40.68       48.47     48.30 o 
  14   6   1       44.32      111.81     92.40 o 
  15   6   1      104.48      144.02     50.64 o 
 -15   7   1       34.44       71.10     84.99 o 
 -14   7   1       14.08       78.14     50.56 o 
 -13   7   1      229.16      110.80     47.57 o 
 -12   7   1        5.04       91.11     31.80 o 
 -11   7   1     1290.52     1395.66     98.56 o 
 -10   7   1      330.13      294.24     47.42 o 
  -9   7   1       30.51       55.61     31.45 o 
  -8   7   1       54.85      107.28     36.40 o 
  -7   7   1       27.13       55.06     27.57 o 
  -6   7   1        6.78       21.56     35.81 o 
  -5   7   1        1.38       68.65     34.04 o 
  -4   7   1      266.14      210.65     37.40 o 
  -3   7   1     1944.41     1871.19    116.82 o 
  -2   7   1       71.77       72.07     16.62 o 
  -1   7   1     1013.63      959.81     66.17 o 
   0   7   1      890.76      914.63     43.17 o 
   1   7   1       39.46       47.74     16.19 o 
   2   7   1     1339.01     1467.21     76.88 o 
   3   7   1      196.98      190.38     31.21 o 
   4   7   1       95.80      158.17     37.59 o 
   5   7   1       54.74      103.52     32.07 o 
   6   7   1        4.61        5.48     24.73 o 
   7   7   1     1233.11     1425.72     88.20 o 
   8   7   1       26.48       33.70     27.11 o 
   9   7   1       54.97       96.20     36.01 o 
  10   7   1      158.81      137.29     38.62 o 
  11   7   1       55.03       55.30     32.67 o 
  12   7   1      170.45      145.87     48.15 o 
  13   7   1       16.08       22.69     45.36 o 
  14   7   1        1.33       17.24     65.25 o 
 -13   8   1       29.06      -33.56     49.84 o 
 -12   8   1        7.21       18.29     33.19 o 
 -11   8   1       50.98       58.41     29.00 o 
 -10   8   1      485.05      593.08     73.72 o 
  -9   8   1      792.95      897.03     84.99 o 
  -8   8   1       53.44       95.89     36.18 o 
  -7   8   1       41.21       62.05     25.82 o 
  -6   8   1       82.25      118.70     29.64 o 
  -5   8   1        1.84       18.39     25.99 o 
  -4   8   1       14.04        9.84     39.01 o 
  -3   8   1      607.22      539.47     53.25 o 
  -2   8   1      550.82      497.33     68.32 o 
  -1   8   1      768.37      785.07     71.06 o 
   0   8   1      274.52      261.38     34.94 o 
   1   8   1       98.53       87.85     18.40 o 
   2   8   1     1393.24     1250.08     77.21 o 
   3   8   1       44.05       36.31     35.62 o 
   4   8   1      243.83      214.49     52.45 o 
   5   8   1      760.68      721.11     68.43 o 
   6   8   1      708.84      761.71     79.73 o 
   7   8   1        3.76        5.09     36.64 o 
   8   8   1      119.33      117.83     39.06 o 
   9   8   1      562.69      638.51     71.20 o 
  10   8   1        3.47       64.34     35.25 o 
  11   8   1        5.01       33.12     25.59 o 
  12   8   1       85.70       94.83     47.92 o 
  13   8   1      147.90       69.93     49.96 o 
 -12   9   1        1.39       46.43     41.83 o 
 -11   9   1      199.51      206.24     54.89 o 
 -10   9   1      113.56       74.23     38.61 o 
  -9   9   1        7.47      -24.80     34.48 o 
  -8   9   1      884.72      884.28    108.93 o 
  -7   9   1       53.40       98.33     30.44 o 
  -6   9   1      182.44      201.32     39.97 o 
  -5   9   1      386.42      437.94     74.12 o 
  -4   9   1      340.97      377.35     46.82 o 
  -3   9   1        1.16       42.67     38.00 o 
  -2   9   1        1.08       17.83     21.06 o 
  -1   9   1       68.03      114.70     52.72 o 
   0   9   1      524.90      516.24     75.79 o 
   1   9   1      787.21      823.25     95.75 o 
   2   9   1      363.19      360.58     64.44 o 
   3   9   1      242.80      115.45     44.56 o 
   4   9   1      531.32      502.68     58.80 o 
   5   9   1        2.46        4.13     35.87 o 
   6   9   1       86.79       64.08     34.99 o 
   7   9   1      443.35      536.22     69.78 o 
   8   9   1       31.30       61.81     44.71 o 
   9   9   1       39.91      140.68     47.84 o 
  10   9   1       25.89        5.54     30.91 o 
  11   9   1        1.88       42.39     30.31 o 
 -10  10   1       56.31       44.90     33.74 o 
  -9  10   1       18.54       36.81     37.70 o 
  -8  10   1        1.16       41.86     37.01 o 
  -7  10   1      399.36      461.83     59.99 o 
  -6  10   1       36.05       -1.43     31.23 o 
  -5  10   1       85.17       61.40     25.75 o 
  -4  10   1        8.10       29.84     29.89 o 
  -3  10   1       71.19       48.83     34.59 o 
  -2  10   1      146.67       99.35     40.44 o 
  -1  10   1      118.21       42.78     65.59 o 
   0  10   1       17.20       62.59     67.35 o 
   1  10   1      286.61      301.03     89.66 o 
   2  10   1       77.10       62.12     79.54 o 
   3  10   1      774.90      767.93     68.47 o 
   4  10   1       61.36       74.33     34.14 o 
   5  10   1      107.05      148.51     45.99 o 
   6  10   1      414.77      428.67     68.06 o 
   7  10   1       14.41       34.37     24.57 o 
   8  10   1       15.81       10.07     38.19 o 
   9  10   1        0.29       53.08     32.68 o 
  -7  11   1       39.74       64.24     77.56 o 
  -6  11   1       51.35       16.04     31.31 o 
  -5  11   1      152.20      130.84     43.70 o 
  -4  11   1       11.53       45.32     21.71 o 
  -3  11   1        0.35       58.57    152.29 o 
  -2  11   1       68.64      160.61     68.17 o 
  -1  11   1       80.80      170.18     76.37 o 
   0  11   1       15.08       69.86    108.10 o 
   1  11   1      290.48      198.18     71.69 o 
   2  11   1       21.52       19.96     62.71 o 
   3  11   1       14.65       35.98     60.11 o 
   4  11   1       25.56       16.23     30.83 o 
   5  11   1       35.08       38.00     28.94 o 
   6  11   1       15.42       34.27     85.66 o 
   7  11   1        0.01       32.81     40.79 o 
  -2  12   1       57.01      175.32     71.06 o 
  -1  12   1        3.27       12.68     63.47 o 
   0  12   1       10.71       52.18     51.55 o 
   1  12   1        2.28       65.87     64.44 o 
 -18   0   2       87.49      117.33     60.14 o 
 -16   0   2       29.32      -30.96     66.98 o 
 -14   0   2      573.67      547.46     86.69 o 
 -12   0   2     2652.47     2528.06    169.70 o 
 -10   0   2     1269.06     1229.43     81.99 o 
  -8   0   2     4715.54     5108.26    215.25 o 
  -6   0   2     4959.37     5161.17    258.71 o 
  -4   0   2    85295.70    84918.18    472.06 o 
  -2   0   2     3886.09     4143.80     36.15 o 
   2   0   2    15255.87    16697.07    154.61 o 
   4   0   2     2367.23     2270.94     58.31 o 
   6   0   2     2204.06     2297.69     80.77 o 
   8   0   2     1198.35     1137.27     69.67 o 
  10   0   2      476.37      497.56     97.90 o 
  12   0   2      927.55     1032.39     83.83 o 
  14   0   2      699.14      708.17    120.16 o 
  16   0   2       98.58       75.20     45.11 o 
 -18   1   2       26.41      100.15     40.27 o 
 -17   1   2      169.40      142.04     34.52 o 
 -16   1   2      158.99      149.37     59.12 o 
 -15   1   2      421.99      432.25     55.31 o 
 -14   1   2     1260.09     1494.96     79.83 o 
 -13   1   2       36.87       49.89     31.10 o 
 -12   1   2      334.05      368.48     53.21 o 
 -11   1   2      429.58      482.50     48.39 o 
 -10   1   2     1092.44      985.10     49.02 o 
  -9   1   2      116.92      109.83     13.33 o 
  -8   1   2     1855.68     1773.23     46.57 o 
  -7   1   2     6144.84     6318.88     57.58 o 
  -6   1   2     1137.64     1074.75     27.46 o 
  -5   1   2      544.24      509.14     21.80 o 
  -4   1   2    15209.21    15587.25     93.87 o 
  -3   1   2    17341.50    17384.42    115.42 o 
  -2   1   2    26401.55    26677.16    301.04 o 
  -1   1   2     1830.15     1625.19     24.83 o 
   0   1   2      649.70      590.62     23.93 o 
   1   1   2       37.03       66.84     13.69 o 
   2   1   2     8359.79     8369.19     92.97 o 
   3   1   2     7553.41     7483.00    102.31 o 
   4   1   2     4194.31     4101.35     78.61 o 
   5   1   2      251.35      269.13     32.76 o 
   6   1   2    10535.83    10465.19    131.01 o 
   7   1   2     3812.44     3929.56     90.64 o 
   8   1   2      757.21      637.65     59.55 o 
   9   1   2       63.80       63.99     26.60 o 
  10   1   2      350.25      370.50     39.61 o 
  11   1   2      609.17      687.98     56.98 o 
  12   1   2     2268.12     2188.99     77.17 o 
  13   1   2      213.61      176.43     31.37 o 
  14   1   2        0.94        9.30     24.98 o 
  15   1   2       11.88       39.74     32.44 o 
  16   1   2        1.41       -2.09     33.33 o 
  17   1   2       23.71       19.38     32.71 o 
 -18   2   2       14.67       66.34     44.22 o 
 -17   2   2      235.40      165.10     68.87 o 
 -16   2   2      364.76      341.70     51.92 o 
 -15   2   2        6.05       19.07     15.75 o 
 -14   2   2       36.78       61.65     20.08 o 
 -13   2   2      103.11      105.41     45.25 o 
 -12   2   2      605.70      606.26     52.79 o 
 -11   2   2      404.59      373.59     31.97 o 
 -10   2   2     1098.97     1046.60     37.04 o 
  -9   2   2     7130.22     7165.34     88.31 o 
  -8   2   2      105.90       89.20     18.35 o 
  -7   2   2     2626.99     2564.51     72.77 o 
  -6   2   2      360.60      274.55     21.34 o 
  -5   2   2        5.50       29.85     17.36 o 
  -4   2   2    10747.82    10331.36     97.21 o 
  -3   2   2       83.58       99.33     19.20 o 
  -2   2   2      659.32      704.58     25.65 o 
  -1   2   2    13640.90    14362.31    103.23 o 
   0   2   2     2042.09     2059.41     25.79 o 
   1   2   2    54610.93    53853.44    259.22 o 
   2   2   2    15019.65    15555.21    148.81 o 
   3   2   2      107.94      110.48     12.95 o 
   4   2   2      550.05      493.23     42.53 o 
   5   2   2      564.05      599.93     27.12 o 
   6   2   2     1974.56     1903.94     48.53 o 
   7   2   2     1772.83     1737.26     47.25 o 
   8   2   2     5087.22     5514.24    115.75 o 
   9   2   2     1984.72     2025.66    135.03 o 
  10   2   2       55.40       51.98     29.97 o 
  11   2   2       17.37       12.19     35.95 o 
  12   2   2       45.82       57.92     21.66 o 
  13   2   2       76.56       98.64     22.00 o 
  14   2   2      100.76       76.97     46.38 o 
  15   2   2        2.41       24.15     36.10 o 
  16   2   2      169.43      172.72     57.29 o 
  17   2   2       93.51      -27.11    104.24 o 
 -18   3   2       41.16       67.35     61.00 o 
 -17   3   2       12.90       24.72     57.28 o 
 -16   3   2       11.87       18.01     38.74 o 
 -15   3   2      239.27      166.28     70.49 o 
 -14   3   2      470.21      441.81     57.68 o 
 -13   3   2       32.88       57.42     29.81 o 
 -12   3   2      213.85      214.79     45.34 o 
 -11   3   2      510.55      548.96     38.24 o 
 -10   3   2     2645.94     2600.20     77.57 o 
  -9   3   2      690.63      616.46     37.45 o 
  -8   3   2     5650.95     5180.03     77.21 o 
  -7   3   2     2148.76     2115.07     57.99 o 
  -6   3   2      190.62      206.62     24.43 o 
  -5   3   2      188.55      212.36     25.47 o 
  -4   3   2       67.61       94.05     15.61 o 
  -3   3   2      102.88      139.83     20.52 o 
  -2   3   2     1497.28     1626.86     36.20 o 
  -1   3   2     4327.81     3914.52     56.74 o 
   0   3   2    12601.18    12339.97     81.94 o 
   1   3   2     9513.95     9091.80     70.64 o 
   2   3   2     5357.78     5906.62    128.38 o 
   3   3   2     9962.68    10297.09    230.69 o 
   4   3   2      124.94      146.69     16.88 o 
   5   3   2      724.00      726.12     29.01 o 
   6   3   2       19.77       19.32     10.14 o 
   7   3   2     1705.94     1636.67     51.31 o 
   8   3   2     1256.18     1121.66     53.68 o 
   9   3   2        0.68       23.61     22.47 o 
  10   3   2       39.52       66.76     19.52 o 
  11   3   2      758.05      810.19     56.94 o 
  12   3   2       45.56       48.82     25.97 o 
  13   3   2       15.58       31.25     23.87 o 
  14   3   2       12.75       47.21     39.20 o 
  15   3   2       14.47       84.86     47.56 o 
  16   3   2       51.46       55.26     26.06 o 
 -17   4   2       18.96       73.71     60.52 o 
 -16   4   2       51.49       93.02     70.33 o 
 -15   4   2      228.04      248.26     78.48 o 
 -14   4   2      299.85      375.33     82.15 o 
 -13   4   2      126.06      114.33     47.57 o 
 -12   4   2       28.22       21.89     22.43 o 
 -11   4   2      400.52      520.80     36.67 o 
 -10   4   2      540.37      489.83     36.14 o 
  -9   4   2      237.63      173.69     33.27 o 
  -8   4   2      191.31      240.28     30.72 o 
  -7   4   2      339.65      295.85     25.23 o 
  -6   4   2     3758.30     3697.38     75.89 o 
  -5   4   2     4846.60     4802.70     81.30 o 
  -4   4   2     3047.99     3036.89     54.69 o 
  -3   4   2    10759.91    10570.35     93.85 o 
  -2   4   2     1039.82     1053.51     35.89 o 
  -1   4   2       69.01       67.99     14.79 o 
   0   4   2      474.98      439.53     22.29 o 
   1   4   2     1721.18     1671.46     36.36 o 
   2   4   2     4093.74     3832.52    105.56 o 
   3   4   2     9775.42     9948.45    164.42 o 
   4   4   2     5356.65     5550.88    100.36 o 
   5   4   2       72.69       81.84     24.41 o 
   6   4   2     2807.47     2621.42    142.39 o 
   7   4   2     1050.67     1026.67     72.45 o 
   8   4   2     1519.60     1382.63     83.18 o 
   9   4   2      604.87      631.76     42.95 o 
  10   4   2      120.99       82.60     19.29 o 
  11   4   2      262.04      259.87     37.32 o 
  12   4   2      125.48      109.29     44.29 o 
  13   4   2      241.01      243.94     57.92 o 
  14   4   2      145.32      118.36     42.00 o 
  15   4   2      151.72       78.32     59.55 o 
  16   4   2       52.21       14.44     41.92 o 
 -16   5   2       18.68       70.67     43.73 o 
 -15   5   2        3.96        7.23     54.16 o 
 -14   5   2        2.59       -5.48     59.35 o 
 -13   5   2     1249.12     1578.79    208.67 o 
 -12   5   2      514.69      567.44     69.09 o 
 -11   5   2      190.67      254.51     58.65 o 
 -10   5   2      397.08      338.49     41.54 o 
  -9   5   2      759.93      711.90     39.69 o 
  -8   5   2      348.11      302.06     31.26 o 
  -7   5   2       49.16       63.62     35.29 o 
  -6   5   2      101.26      103.12     23.25 o 
  -5   5   2    16025.27    16583.94    150.70 o 
  -4   5   2      141.18      157.97     27.41 o 
  -3   5   2     9168.68     9072.32     95.21 o 
  -2   5   2       35.49       49.36     43.80 o 
  -1   5   2      422.35      459.08     37.05 o 
   0   5   2     2094.31     2111.53     43.01 o 
   1   5   2     1797.34     1603.10     35.50 o 
   2   5   2       40.00       97.44     31.83 o 
   3   5   2      214.11      219.61     33.61 o 
   4   5   2      442.22      421.77     57.94 o 
   5   5   2     6098.36     6269.28    147.60 o 
   6   5   2        5.82       13.89     29.24 o 
   7   5   2      915.57      914.23    109.24 o 
   8   5   2       33.48       63.35     29.35 o 
   9   5   2        7.60        8.80     27.69 o 
  10   5   2        0.16        1.18     18.59 o 
  11   5   2       15.15       21.72     31.77 o 
  12   5   2        1.39       27.62     42.68 o 
  13   5   2      776.35      929.68     93.73 o 
  14   5   2        5.22       93.06     49.16 o 
  15   5   2       12.45       58.32     37.25 o 
 -16   6   2       72.30       84.39     47.92 o 
 -15   6   2      424.65      482.23    143.11 o 
 -14   6   2        0.11       76.94     69.90 o 
 -13   6   2      136.24       97.58     47.79 o 
 -12   6   2       51.87       76.46     50.06 o 
 -11   6   2     1764.19     1801.52     96.22 o 
 -10   6   2        0.50       19.57     33.89 o 
  -9   6   2        1.12       60.40     33.34 o 
  -8   6   2      263.66      304.74     43.01 o 
  -7   6   2        1.60      -11.07     33.24 o 
  -6   6   2      604.51      633.95     51.56 o 
  -5   6   2      727.06      717.91     40.66 o 
  -4   6   2      181.66      180.61     26.02 o 
  -3   6   2     2642.78     2391.18     70.68 o 
  -2   6   2      120.69      170.55     35.77 o 
  -1   6   2      694.80      758.92     85.46 o 
   0   6   2        0.39       20.95      7.27 o 
   1   6   2        0.52       47.29     12.96 o 
   2   6   2      255.86      218.48     36.86 o 
   3   6   2     4548.94     4695.24    116.75 o 
   4   6   2      457.47      422.32     46.28 o 
   5   6   2      173.14      190.21     33.75 o 
   6   6   2      158.22      190.28     38.79 o 
   7   6   2     1468.34     1596.73    139.18 o 
   8   6   2        7.54       51.42     40.83 o 
   9   6   2      199.74      142.42     33.92 o 
  10   6   2       71.80       60.17     28.65 o 
  11   6   2      249.70      372.11     54.25 o 
  12   6   2       47.59       86.54     35.18 o 
  13   6   2      102.79       64.42     49.34 o 
  14   6   2       11.88      120.87     70.17 o 
 -15   7   2        1.07        7.57     61.33 o 
 -14   7   2        3.89       39.22     61.32 o 
 -13   7   2      315.19      303.90     80.13 o 
 -12   7   2       24.47       41.25     30.93 o 
 -11   7   2       55.70      163.01     43.74 o 
 -10   7   2      668.71      809.30     82.09 o 
  -9   7   2       11.49       28.90     32.86 o 
  -8   7   2      595.47      714.77     62.07 o 
  -7   7   2        5.44       43.88     45.29 o 
  -6   7   2      623.74      542.85     53.73 o 
  -5   7   2     1125.73     1152.01     74.95 o 
  -4   7   2      103.87       90.36     22.76 o 
  -3   7   2     2757.21     2875.47     97.82 o 
  -2   7   2      191.46      194.93     40.45 o 
  -1   7   2      181.20      199.89     26.28 o 
   0   7   2     2973.02     2921.90     67.54 o 
   1   7   2      804.45      746.81     53.06 o 
   2   7   2      985.54      969.11     66.04 o 
   3   7   2        8.27       18.52     24.78 o 
   4   7   2      365.43      347.37     48.04 o 
   5   7   2       24.42        7.85     31.78 o 
   6   7   2       26.71       20.16     37.95 o 
   7   7   2      158.85      178.50     56.41 o 
   8   7   2      441.37      461.66     54.61 o 
   9   7   2       50.43       51.99     28.91 o 
  10   7   2      293.59      424.42     58.84 o 
  11   7   2       15.56       53.84     59.76 o 
  12   7   2       10.02       44.89     27.56 o 
  13   7   2       58.05      124.04     44.22 o 
 -14   8   2       20.50       57.94     32.35 o 
 -13   8   2      195.36      204.07     70.15 o 
 -12   8   2        2.01        1.73     42.78 o 
 -11   8   2       13.38       28.36     33.86 o 
 -10   8   2      465.90      682.27     66.58 o 
  -9   8   2      480.61      602.85     63.63 o 
  -8   8   2      205.68      216.35     35.45 o 
  -7   8   2       26.79      -10.29     27.74 o 
  -6   8   2      886.70      966.09     93.76 o 
  -5   8   2      221.95      210.36     38.81 o 
  -4   8   2       28.69       54.19     27.42 o 
  -3   8   2        5.24       36.30     29.50 o 
  -2   8   2      954.86      993.99     89.21 o 
  -1   8   2      408.10      358.17     46.08 o 
   0   8   2       17.34       22.33     16.01 o 
   1   8   2     1697.98     1778.28     74.13 o 
   2   8   2     3444.69     3587.81    127.02 o 
   3   8   2       13.69       31.60     32.95 o 
   4   8   2       79.62       79.90     42.13 o 
   5   8   2       40.76       -4.58     35.87 o 
   6   8   2      128.08      179.15     45.37 o 
   7   8   2       17.15       18.36     29.25 o 
   8   8   2      885.03      849.04     85.17 o 
   9   8   2      322.75      255.48     50.84 o 
  10   8   2      240.12      225.75     48.75 o 
  11   8   2        1.66       20.98     30.75 o 
  12   8   2       42.20       54.38     32.92 o 
 -12   9   2       28.24       36.37     31.34 o 
 -11   9   2        3.31       23.36     22.10 o 
 -10   9   2        0.20       15.76     35.16 o 
  -9   9   2       31.29       42.45     28.67 o 
  -8   9   2      321.90      350.65     51.56 o 
  -7   9   2      105.37      120.93     30.69 o 
  -6   9   2       83.90      133.75     33.82 o 
  -5   9   2       98.27       88.20     32.67 o 
  -4   9   2       48.08       44.51     34.06 o 
  -3   9   2      213.87      213.62     47.73 o 
  -2   9   2       92.84      136.69     32.54 o 
  -1   9   2       22.64       33.56     24.83 o 
   0   9   2     1484.17     1490.15    100.59 o 
   1   9   2      676.06      666.56    133.18 o 
   2   9   2       82.59       53.64     32.08 o 
   3   9   2      436.79      470.89     67.98 o 
   4   9   2      441.33      396.45     51.52 o 
   5   9   2      139.65      141.58     31.49 o 
   6   9   2        1.52       36.08     49.79 o 
   7   9   2      494.88      540.12     78.28 o 
   8   9   2       99.66      106.66     32.92 o 
   9   9   2        2.42       34.79     30.08 o 
  10   9   2       63.51       64.76     30.19 o 
  11   9   2      104.32       79.16     37.04 o 
 -10  10   2      118.79      115.03     39.01 o 
  -9  10   2       39.26       24.51     28.50 o 
  -8  10   2       22.58       85.18     30.71 o 
  -7  10   2      307.73      320.57     49.35 o 
  -6  10   2        0.01       36.56     29.83 o 
  -5  10   2        1.32       31.73     38.32 o 
  -4  10   2      821.10      926.92    106.99 o 
  -3  10   2        0.26      -16.09     36.95 o 
  -2  10   2        4.41       59.64     37.31 o 
  -1  10   2      212.91      171.03     74.25 o 
   0  10   2       52.34       79.30     68.40 o 
   1  10   2      310.88      373.44    105.06 o 
   2  10   2      198.65      128.09     38.64 o 
   3  10   2        2.78       47.30     55.38 o 
   4  10   2      132.33      139.57     41.57 o 
   5  10   2        3.56      -14.59     27.82 o 
   6  10   2       50.67       59.13     37.03 o 
   7  10   2       38.22       31.78     26.20 o 
   8  10   2       28.30       60.77     34.57 o 
   9  10   2       23.11       32.24     35.27 o 
  -7  11   2       22.14       32.95     30.07 o 
  -6  11   2       92.34       86.19     49.60 o 
  -5  11   2        5.01       37.32     32.24 o 
  -4  11   2        8.63      -36.05    115.92 o 
  -3  11   2       62.33       39.26     59.46 o 
  -2  11   2       99.88      167.65     75.84 o 
  -1  11   2      125.05      144.16     85.31 o 
   0  11   2       17.61       37.08     64.96 o 
   1  11   2        4.44       19.48     63.82 o 
   2  11   2      139.57      210.54    149.83 o 
   3  11   2        7.05       54.95     65.14 o 
   4  11   2      164.03       96.00     79.42 o 
   5  11   2       23.13       79.03     53.84 o 
   6  11   2       54.22       89.36     46.36 o 
  -2  12   2       14.57       16.91     58.08 o 
  -1  12   2      103.87      122.46     86.66 o 
   0  12   2       19.98       -3.03     65.63 o 
   1  12   2      142.36      133.70     93.51 o 
 -17   0   3        6.51       19.77     41.58 o 
 -15   0   3        5.14       39.17     25.80 o 
 -13   0   3      777.85      809.13     94.26 o 
 -11   0   3     2985.53     2901.45    133.45 o 
  -9   0   3       12.27       27.86     30.47 o 
  -7   0   3    18853.31    19417.63    218.16 o 
  -5   0   3     4415.45     4463.84    132.37 o 
  -3   0   3    14945.10    14663.85     97.58 o 
  -1   0   3    27567.00    28239.12    417.48 o 
   1   0   3    15068.25    15730.62    168.36 o 
   3   0   3      262.86      237.97     48.54 o 
   5   0   3       46.46       50.81     19.54 o 
   7   0   3    12960.54    13488.70    169.33 o 
   9   0   3      822.41      829.57     91.03 o 
  11   0   3      146.98      128.99     40.20 o 
  13   0   3      302.48      316.28     61.27 o 
  15   0   3      678.12      594.67     99.67 o 
 -18   1   3       12.81       28.71     35.38 o 
 -17   1   3      236.45      238.61     48.84 o 
 -16   1   3       49.95      103.02     78.89 o 
 -15   1   3        3.99       27.96     37.01 o 
 -14   1   3       90.15       91.99     27.56 o 
 -13   1   3      157.96      113.33     36.03 o 
 -12   1   3     1353.62     1609.78     85.07 o 
 -11   1   3      560.45      613.18     63.36 o 
 -10   1   3      534.52      516.41     48.58 o 
  -9   1   3     7118.98     6577.02    122.41 o 
  -8   1   3      327.88      224.06     17.54 o 
  -7   1   3      334.48      331.86     15.16 o 
  -6   1   3      615.41      605.34     33.01 o 
  -5   1   3     4084.17     4004.70     48.56 o 
  -4   1   3     1012.44     1115.99     28.33 o 
  -3   1   3    27549.83    28606.46    241.44 o 
  -2   1   3     1028.45     1018.39     32.82 o 
  -1   1   3       67.85      107.17     20.06 o 
   0   1   3    25749.57    27648.60    279.04 o 
   1   1   3       68.41      155.40     27.63 o 
   2   1   3      579.81      656.20     40.31 o 
   3   1   3     8573.27     8908.63    109.84 o 
   4   1   3     4470.49     4748.76     83.52 o 
   5   1   3     5961.94     6204.66     92.44 o 
   6   1   3     4746.36     4860.15    128.64 o 
   7   1   3       10.78       17.77     10.48 o 
   8   1   3      547.01      482.60     48.01 o 
   9   1   3     3174.96     3157.13     96.27 o 
  10   1   3      815.54      848.49     65.58 o 
  11   1   3      108.14       80.48     28.90 o 
  12   1   3       42.63       78.59     26.34 o 
  13   1   3      759.69      810.65     80.35 o 
  14   1   3       53.35       93.79     26.95 o 
  15   1   3       82.26       91.50     21.63 o 
  16   1   3       93.54       69.04     33.57 o 
 -18   2   3        7.79        5.19     38.65 o 
 -17   2   3        6.44       83.30     24.63 o 
 -16   2   3      477.93      416.69     65.79 o 
 -15   2   3       52.39       49.11     36.84 o 
 -14   2   3      405.53      423.96     58.76 o 
 -13   2   3     1893.96     2073.92     84.50 o 
 -12   2   3      215.34      204.21     36.33 o 
 -11   2   3      298.72      314.71     30.97 o 
 -10   2   3        4.19       42.11     16.28 o 
  -9   2   3      385.38      373.10     24.42 o 
  -8   2   3      673.99      544.17     24.60 o 
  -7   2   3     3696.58     3361.40     52.50 o 
  -6   2   3     8569.92     8321.60     79.32 o 
  -5   2   3      113.89      104.26     20.18 o 
  -4   2   3       73.16       55.64     16.25 o 
  -3   2   3      247.25      306.86     20.27 o 
  -2   2   3     7184.08     7016.41     77.45 o 
  -1   2   3     4268.22     4572.79    144.77 o 
   0   2   3    20071.09    21169.36    205.59 o 
   1   2   3    20794.86    21071.60    134.90 o 
   2   2   3    31382.20    32162.01    198.34 o 
   3   2   3      313.97      283.21     31.21 o 
   4   2   3     4016.83     3508.47     61.40 o 
   5   2   3     3516.83     3692.05     59.13 o 
   6   2   3       44.35       50.04     20.37 o 
   7   2   3     1785.67     1689.52     57.72 o 
   8   2   3        6.95       26.20     13.66 o 
   9   2   3      342.91      353.92     35.99 o 
  10   2   3      231.17      240.39     43.13 o 
  11   2   3       37.44       34.16     17.01 o 
  12   2   3     1561.87     1444.77    124.19 o 
  13   2   3      229.90      308.31     59.88 o 
  14   2   3       23.97       49.55     30.13 o 
  15   2   3        0.26        4.61     34.29 o 
  16   2   3        0.71       36.44     50.82 o 
 -18   3   3        3.12       84.46     73.53 o 
 -17   3   3       20.53       -4.71     62.53 o 
 -16   3   3       32.83       79.74     42.31 o 
 -15   3   3      704.30      733.39    103.24 o 
 -14   3   3      888.03      933.35     96.84 o 
 -13   3   3        3.28      -11.54     35.07 o 
 -12   3   3      372.81      394.33     58.45 o 
 -11   3   3      389.35      313.20     41.99 o 
 -10   3   3       86.26       83.06     17.25 o 
  -9   3   3      349.44      350.11     32.05 o 
  -8   3   3     4175.56     4059.75     95.03 o 
  -7   3   3     4440.93     4424.54     79.00 o 
  -6   3   3       20.63       40.86     19.43 o 
  -5   3   3     2631.81     2376.49     72.79 o 
  -4   3   3     6319.15     6086.63     71.72 o 
  -3   3   3       72.45       55.43     18.21 o 
  -2   3   3      945.03      933.83     31.58 o 
  -1   3   3      217.20      195.40     19.01 o 
   0   3   3      400.77      436.25     21.70 o 
   1   3   3     8479.01     8094.40     92.94 o 
   2   3   3     5501.13     5869.12     65.73 o 
   3   3   3     3927.63     3685.18     77.13 o 
   4   3   3     8619.83     7946.66     89.04 o 
   5   3   3       48.56       54.10     21.58 o 
   6   3   3      480.75      430.61     31.03 o 
   7   3   3       77.83       62.71     15.30 o 
   8   3   3        7.11       20.91     13.65 o 
   9   3   3      116.56       88.23     16.79 o 
  10   3   3      361.41      295.09     40.85 o 
  11   3   3      525.44      512.23     49.93 o 
  12   3   3       70.57       96.16     32.60 o 
  13   3   3       90.46      130.72     42.84 o 
  14   3   3       60.15       72.52     46.74 o 
  15   3   3        3.50      111.48     55.31 o 
  16   3   3        1.78       -2.46     54.32 o 
 -17   4   3        8.09      102.11     60.81 o 
 -16   4   3        2.68       69.87     53.62 o 
 -15   4   3      140.55       78.46     38.75 o 
 -14   4   3       46.80       24.98     24.43 o 
 -13   4   3     1591.32     1383.20    102.32 o 
 -12   4   3      636.36      636.45     41.57 o 
 -11   4   3     2234.82     2289.92     62.56 o 
 -10   4   3      699.47      744.23     40.16 o 
  -9   4   3     1092.18     1136.35     55.16 o 
  -8   4   3     3783.36     3825.32     82.94 o 
  -7   4   3     2185.72     2148.49     59.46 o 
  -6   4   3     2109.62     2030.32     51.35 o 
  -5   4   3     2344.19     2299.36     58.24 o 
  -4   4   3     1903.66     1760.95     46.74 o 
  -3   4   3     1968.95     1754.67     54.64 o 
  -2   4   3     3752.66     3834.90     66.46 o 
  -1   4   3      308.96      295.80     22.65 o 
   0   4   3     4798.53     4660.72     60.56 o 
   1   4   3     5569.92     5536.05     49.43 o 
   2   4   3     6141.66     5937.22    117.65 o 
   3   4   3       39.84       83.43     22.45 o 
   4   4   3     2050.08     2219.53     83.26 o 
   5   4   3     2235.36     2092.23     92.39 o 
   6   4   3     1333.13     1306.87     77.55 o 
   7   4   3      780.12      698.11     70.53 o 
   8   4   3     1011.33      999.17     81.13 o 
   9   4   3      157.95      131.06     26.09 o 
  10   4   3       46.53       29.60     18.28 o 
  11   4   3        5.19       26.94     29.90 o 
  12   4   3       70.39       57.96     23.20 o 
  13   4   3      187.63      125.21     47.69 o 
  14   4   3      315.81      311.68     68.12 o 
  15   4   3       39.54       61.58     61.21 o 
 -17   5   3       13.48      128.98     70.22 o 
 -16   5   3       27.42       -9.59     65.15 o 
 -15   5   3        0.61       -1.64     54.06 o 
 -14   5   3       34.26       45.14     61.76 o 
 -13   5   3        0.57       -8.47     54.91 o 
 -12   5   3      144.34      112.06     24.43 o 
 -11   5   3      103.68       91.98     25.11 o 
 -10   5   3     2573.01     2795.76    125.57 o 
  -9   5   3        0.64       35.97     31.77 o 
  -8   5   3      960.71     1047.96     54.37 o 
  -7   5   3      433.27      438.09     47.09 o 
  -6   5   3      768.40      755.68     45.45 o 
  -5   5   3     1650.53     1661.31     66.59 o 
  -4   5   3     1430.89     1399.22     49.01 o 
  -3   5   3        4.51       35.80     18.10 o 
  -2   5   3    10047.18    10044.46    118.34 o 
  -1   5   3      102.63       76.67     21.06 o 
   0   5   3      411.73      391.00     40.69 o 
   1   5   3       72.26       54.73     10.82 o 
   2   5   3      708.99      760.91     59.77 o 
   3   5   3      311.54      291.06     38.93 o 
   4   5   3     1262.45     1217.89     78.25 o 
   5   5   3      570.27      686.57     73.57 o 
   6   5   3     4082.18     4485.46    114.75 o 
   7   5   3      346.52      393.95     48.18 o 
   8   5   3     2024.12     2091.74    125.40 o 
   9   5   3       34.62       25.97     28.73 o 
  10   5   3       63.98       60.63     31.16 o 
  11   5   3      108.99      115.84     30.22 o 
  12   5   3      349.90      370.76     64.78 o 
  13   5   3        0.03       22.67     42.50 o 
  14   5   3        1.36       51.69     41.82 o 
  15   5   3        3.82        5.24     42.52 o 
 -16   6   3       24.76       17.81     77.67 o 
 -15   6   3       89.82       88.22     68.98 o 
 -14   6   3      100.22       87.55     61.11 o 
 -13   6   3        3.85       53.57     56.38 o 
 -12   6   3      143.97      182.65     57.58 o 
 -11   6   3       23.00       43.50     51.22 o 
 -10   6   3        6.21      -13.24     28.08 o 
  -9   6   3       16.64       52.79     32.08 o 
  -8   6   3      950.25      961.09     56.96 o 
  -7   6   3       69.92       72.02     30.46 o 
  -6   6   3        0.03       21.22     23.49 o 
  -5   6   3      972.33     1011.92     42.50 o 
  -4   6   3     2260.67     2318.72     59.72 o 
  -3   6   3      100.91      127.99     33.79 o 
  -2   6   3      725.42      695.50     48.44 o 
  -1   6   3       99.85      100.76     21.97 o 
   0   6   3     3178.51     2692.96     69.06 o 
   1   6   3      477.76      464.95     48.11 o 
   2   6   3     1384.72     1380.08     64.92 o 
   3   6   3      120.22      129.89     32.80 o 
   4   6   3       54.01      117.35     26.39 o 
   5   6   3      741.02      736.77     72.49 o 
   6   6   3     1644.37     1814.53    133.64 o 
   7   6   3      704.38      676.97     55.39 o 
   8   6   3     1050.85     1230.63     87.63 o 
   9   6   3        1.09       20.13     24.06 o 
  10   6   3      643.47      696.87     62.13 o 
  11   6   3      283.88      349.35     53.03 o 
  12   6   3       57.92       40.60     28.31 o 
  13   6   3       25.40       46.45     46.00 o 
  14   6   3      173.55      190.88     71.34 o 
 -15   7   3      147.72      178.78     80.28 o 
 -14   7   3      174.83      125.45     55.30 o 
 -13   7   3       33.46       18.34     52.81 o 
 -12   7   3       15.40       63.69     41.86 o 
 -11   7   3       49.10      111.12     32.78 o 
 -10   7   3      275.39      253.41     42.98 o 
  -9   7   3      353.42      470.62     54.07 o 
  -8   7   3      487.89      457.35     48.77 o 
  -7   7   3     1251.47     1298.73     69.96 o 
  -6   7   3      260.90      294.29     47.76 o 
  -5   7   3     1100.29     1188.31     49.64 o 
  -4   7   3       48.91       59.48     33.50 o 
  -3   7   3       20.74       36.99     27.59 o 
  -2   7   3     2888.08     2858.57     78.08 o 
  -1   7   3        3.06       10.09     10.59 o 
   0   7   3       19.25       37.75     16.81 o 
   1   7   3       45.50       31.91     21.77 o 
   2   7   3       43.37       44.18     18.85 o 
   3   7   3     1448.31     1507.20    116.26 o 
   4   7   3      333.90      343.26     50.46 o 
   5   7   3      105.98       69.23     23.26 o 
   6   7   3      100.37      127.21     33.93 o 
   7   7   3       56.86       89.74     36.54 o 
   8   7   3      525.58      594.03     68.67 o 
   9   7   3       56.44        5.87     37.32 o 
  10   7   3        1.26       50.01     28.65 o 
  11   7   3      551.46      711.78     73.75 o 
  12   7   3      110.85       89.21     32.83 o 
  13   7   3       54.53       54.72     58.42 o 
 -14   8   3       67.28      170.51     77.35 o 
 -13   8   3      207.87      158.96     64.91 o 
 -12   8   3      141.84      148.62     40.53 o 
 -11   8   3        4.67       38.69     34.29 o 
 -10   8   3       13.28       28.56     33.80 o 
  -9   8   3      130.10      169.70     43.59 o 
  -8   8   3       21.45       69.78     31.64 o 
  -7   8   3      135.26      189.13     39.60 o 
  -6   8   3     1184.07     1342.24    109.17 o 
  -5   8   3      315.36      346.59     43.11 o 
  -4   8   3       14.80       31.13     21.16 o 
  -3   8   3      233.53      225.08     50.50 o 
  -2   8   3      899.73      936.69     82.11 o 
  -1   8   3        6.44       18.95     12.72 o 
   0   8   3      416.21      353.12     50.14 o 
   1   8   3     1792.00     1744.89     89.55 o 
   2   8   3     1214.50     1249.86    103.08 o 
   3   8   3      225.24      270.80     51.67 o 
   4   8   3      948.82      980.87     91.26 o 
   5   8   3     1401.86     1515.56     97.42 o 
   6   8   3        0.48       79.87     35.84 o 
   7   8   3       18.61        6.72     25.83 o 
   8   8   3      136.57       79.41     39.71 o 
   9   8   3      303.19      350.80     58.29 o 
  10   8   3      105.41      149.35     39.24 o 
  11   8   3        8.00       -4.38     27.39 o 
  12   8   3       33.72       10.79     34.22 o 
 -12   9   3      254.16      289.16     52.57 o 
 -11   9   3       17.68       18.14     38.30 o 
 -10   9   3      236.26      171.30     35.73 o 
  -9   9   3      195.26      208.77     42.14 o 
  -8   9   3       39.13       85.41     29.89 o 
  -7   9   3       25.67       79.18     31.76 o 
  -6   9   3       18.42       -4.67     27.65 o 
  -5   9   3      147.43      128.89     35.90 o 
  -4   9   3      234.18      164.20     53.23 o 
  -3   9   3      249.88      256.93     44.98 o 
  -2   9   3        2.38       37.51     28.83 o 
  -1   9   3      405.19      295.23     45.05 o 
   0   9   3       25.19      133.75     43.52 o 
   1   9   3       11.26       16.74     36.44 o 
   2   9   3       50.67       76.56     36.48 o 
   3   9   3      468.04      471.34     66.26 o 
   4   9   3      697.56      583.99     77.21 o 
   5   9   3      182.19      163.41     38.79 o 
   6   9   3       22.82       73.40     35.91 o 
   7   9   3        8.82        6.26     30.72 o 
   8   9   3      111.33       87.56     36.11 o 
   9   9   3      193.28      135.76     49.35 o 
  10   9   3        4.00       24.67     42.74 o 
 -10  10   3       91.93       90.70     40.60 o 
  -9  10   3       68.20       80.53     31.56 o 
  -8  10   3        9.96       21.59     29.39 o 
  -7  10   3      389.47      417.31     61.11 o 
  -6  10   3      124.21       88.46     35.59 o 
  -5  10   3        7.70       32.95     30.37 o 
  -4  10   3        0.83       36.11     38.53 o 
  -3  10   3       98.29       71.62     37.09 o 
  -2  10   3      220.02      155.07     87.87 o 
  -1  10   3      264.43      311.75     90.76 o 
   0  10   3      478.60      393.13     90.36 o 
   1  10   3      268.31      173.92     42.33 o 
   2  10   3      477.33      496.35     78.79 o 
   3  10   3        0.21       15.49     39.92 o 
   4  10   3      109.38      113.16     41.61 o 
   5  10   3      116.45       86.65     37.43 o 
   6  10   3       17.89       76.12     27.77 o 
   7  10   3      196.01      219.03     45.10 o 
   8  10   3       32.11       47.29     35.93 o 
  -8  11   3       22.54       48.98     31.40 o 
  -7  11   3       33.20      107.38     54.96 o 
  -6  11   3       18.27       39.89     36.46 o 
  -5  11   3       42.41       27.08     29.93 o 
  -4  11   3       19.04       55.85     91.41 o 
  -3  11   3      258.36      266.50     80.09 o 
  -2  11   3        7.10       64.76     59.83 o 
  -1  11   3       53.47       36.80     63.66 o 
   0  11   3        1.10       77.78     72.52 o 
   1  11   3       38.29        6.16     65.85 o 
   2  11   3        0.25       40.07     69.77 o 
   3  11   3       57.00      131.20     72.24 o 
   4  11   3        1.72       43.11     67.68 o 
   5  11   3       61.71      111.02     50.95 o 
   6  11   3        5.90       11.85     34.90 o 
 -18   0   4      336.95      293.27     85.37 o 
 -16   0   4      346.69      449.62     78.79 o 
 -14   0   4       92.94      145.57     53.02 o 
 -12   0   4       57.96       30.19     30.90 o 
 -10   0   4      112.29       69.55     57.94 o 
  -8   0   4     9542.88     9177.57    275.10 o 
  -6   0   4      129.63      203.60     59.71 o 
  -4   0   4    52414.96    54399.40    333.53 o 
  -2   0   4     5318.32     5607.19    146.76 o 
   0   0   4    38107.51    40806.93    765.12 o 
   2   0   4     3103.07     3468.22     84.84 o 
   4   0   4    14072.75    14875.69    172.47 o 
   6   0   4      441.13      443.10     69.08 o 
   8   0   4     2814.06     2843.60     87.62 o 
  10   0   4     4080.63     4638.36    129.22 o 
  12   0   4      528.07      513.08     88.18 o 
  14   0   4       12.23      122.19     46.93 o 
  16   0   4       84.58       60.40     60.03 o 
 -18   1   4       73.69       59.86     31.18 o 
 -17   1   4       10.40       25.60     20.03 o 
 -16   1   4      137.19      155.18     47.31 o 
 -15   1   4       37.24       52.39     30.48 o 
 -14   1   4      259.02      319.83     47.18 o 
 -13   1   4       15.94       82.60     39.08 o 
 -12   1   4     1169.58     1298.12     69.05 o 
 -11   1   4     2256.59     2434.79     80.99 o 
 -10   1   4      665.91      662.44     55.29 o 
  -9   1   4      713.95      617.17     47.80 o 
  -8   1   4     4340.94     4447.73     71.73 o 
  -7   1   4     7191.38     6935.64    126.83 o 
  -6   1   4    20944.62    21268.03    204.14 o 
  -5   1   4        3.52       16.22      9.90 o 
  -4   1   4      215.01      225.63     33.04 o 
  -3   1   4     1068.66     1113.18     37.27 o 
  -2   1   4     8031.10     8221.44     96.94 o 
  -1   1   4    12005.33    12436.00    115.43 o 
   0   1   4     1335.99     1240.09     62.25 o 
   1   1   4      832.60      899.60     44.94 o 
   2   1   4    11724.02    11959.46    112.72 o 
   3   1   4     1643.23     1779.45     47.83 o 
   4   1   4       61.92       78.67     18.95 o 
   5   1   4      210.97      281.11     38.23 o 
   6   1   4      415.16      414.74     57.85 o 
   7   1   4     1006.33     1171.89    101.26 o 
   8   1   4     3696.85     3786.04    109.43 o 
   9   1   4      345.38      387.66     37.39 o 
  10   1   4      662.85      594.25     55.67 o 
  11   1   4        1.51        0.35     15.46 o 
  12   1   4       23.73       32.76     17.30 o 
  13   1   4       44.08       44.27     21.36 o 
  14   1   4       54.19       46.38     22.66 o 
  15   1   4        0.87       50.81     25.11 o 
  16   1   4       41.99       98.64     36.99 o 
 -18   2   4        0.22        9.98     39.31 o 
 -17   2   4      116.82      134.78     34.86 o 
 -16   2   4      328.61      330.64     64.07 o 
 -15   2   4      508.82      500.39     73.67 o 
 -14   2   4      206.31      248.18     42.79 o 
 -13   2   4     2445.78     2659.86     97.07 o 
 -12   2   4       60.00       67.67     32.55 o 
 -11   2   4      322.62      370.51     45.91 o 
 -10   2   4      979.35      925.91     43.03 o 
  -9   2   4      450.88      457.33     26.39 o 
  -8   2   4      741.05      559.62     32.48 o 
  -7   2   4     1909.54     2038.77     51.80 o 
  -6   2   4     4533.52     4590.59     77.28 o 
  -5   2   4     4942.63     4813.08     74.97 o 
  -4   2   4      769.87      711.36     31.34 o 
  -3   2   4    19602.99    19364.97    170.66 o 
  -2   2   4    10553.82    10585.32    141.82 o 
  -1   2   4    10386.74    10767.55    287.39 o 
   0   2   4    14301.21    15459.38    182.67 o 
   1   2   4      265.81      226.87     30.11 o 
   2   2   4     4081.96     3982.32     60.21 o 
   3   2   4     2576.57     2640.73     54.03 o 
   4   2   4    19080.95    20722.52    213.64 o 
   5   2   4     4064.03     3769.83     73.61 o 
   6   2   4      132.73      116.01     23.90 o 
   7   2   4      776.10      659.39     57.54 o 
   8   2   4       44.59       62.93     18.25 o 
   9   2   4       29.16       55.87     17.92 o 
  10   2   4      145.02      129.79     22.37 o 
  11   2   4       20.65        1.53     15.74 o 
  12   2   4       28.80       20.36     21.43 o 
  13   2   4      219.44      181.25     53.35 o 
  14   2   4        5.38       38.66     25.02 o 
  15   2   4      223.68      259.51     52.64 o 
  16   2   4        0.71       39.26     35.07 o 
 -18   3   4      110.68      111.74     69.48 o 
 -17   3   4        4.99       10.31     40.82 o 
 -16   3   4       67.01       80.74     26.98 o 
 -15   3   4      159.44      142.25     32.33 o 
 -14   3   4      941.89      839.51     67.88 o 
 -13   3   4       27.81       34.72     30.18 o 
 -12   3   4     1123.43     1190.62     86.75 o 
 -11   3   4     2468.87     2578.91     83.23 o 
 -10   3   4        1.41       21.34     11.02 o 
  -9   3   4       10.55       43.63     30.32 o 
  -8   3   4       36.80        7.87     16.70 o 
  -7   3   4        2.14       42.70     23.29 o 
  -6   3   4       25.25       61.69     26.96 o 
  -5   3   4     4511.97     4388.70     84.68 o 
  -4   3   4    10025.27     9647.26    100.21 o 
  -3   3   4     4377.27     4247.30     72.12 o 
  -2   3   4      720.18      682.69     33.18 o 
  -1   3   4      256.38      227.39     41.00 o 
   0   3   4      544.46      528.78     35.38 o 
   1   3   4       14.21       31.96     16.77 o 
   2   3   4      710.28      786.16     32.76 o 
   3   3   4     4635.73     4117.40     65.63 o 
   4   3   4     5910.73     5976.51     90.20 o 
   5   3   4      267.26      268.94     34.13 o 
   6   3   4     1173.75     1146.94     49.81 o 
   7   3   4     1539.03     1511.55     63.72 o 
   8   3   4      136.07      120.76     22.38 o 
   9   3   4      861.50      816.12     74.31 o 
  10   3   4       77.50       94.90     25.57 o 
  11   3   4       49.47       37.25     14.84 o 
  12   3   4      152.84      123.50     28.94 o 
  13   3   4       60.85       61.58     53.68 o 
  14   3   4      333.10      473.84     77.48 o 
  15   3   4      192.19      125.39     67.56 o 
 -17   4   4       21.45       54.65     44.88 o 
 -16   4   4        7.68       56.81     65.24 o 
 -15   4   4      201.55      209.24     53.66 o 
 -14   4   4       11.83       39.68     40.01 o 
 -13   4   4      404.10      477.37     66.15 o 
 -12   4   4      958.81      765.82     59.66 o 
 -11   4   4      502.49      473.33     40.94 o 
 -10   4   4     1828.50     1767.63     61.22 o 
  -9   4   4      333.84      366.12     38.10 o 
  -8   4   4      438.78      431.50     41.33 o 
  -7   4   4     6069.10     6101.78     99.18 o 
  -6   4   4      102.06      108.22     22.68 o 
  -5   4   4      747.79      708.07     33.46 o 
  -4   4   4     1227.17     1264.35     42.43 o 
  -3   4   4     1781.04     1861.47     51.05 o 
  -2   4   4    14350.45    15374.68    133.74 o 
  -1   4   4     2898.88     2658.11     53.84 o 
   0   4   4    10456.59    11125.12     95.16 o 
   1   4   4       55.82       88.65     12.90 o 
   2   4   4    14690.07    14836.58    180.51 o 
   3   4   4     1505.04     1607.42     74.41 o 
   4   4   4     3497.15     3614.83    110.62 o 
   5   4   4     3508.02     3702.45    119.82 o 
   6   4   4      547.81      466.98     49.99 o 
   7   4   4      912.32      877.37     70.37 o 
   8   4   4      610.33      613.65     44.37 o 
   9   4   4      538.00      530.53     68.79 o 
  10   4   4      172.75      239.60     47.06 o 
  11   4   4      548.78      629.32     67.82 o 
  12   4   4      308.94      233.27     72.59 o 
  13   4   4      166.55      139.19     44.37 o 
  14   4   4        2.21      122.03     64.81 o 
  15   4   4        3.25      115.27     37.37 o 
 -17   5   4      268.79      190.19     89.59 o 
 -16   5   4       27.96        2.80     61.08 o 
 -15   5   4        3.39       12.29     57.29 o 
 -14   5   4       33.27       37.10     60.07 o 
 -13   5   4      746.11      879.35     75.09 o 
 -12   5   4      421.01      447.38     49.41 o 
 -11   5   4      268.30      194.40     27.16 o 
 -10   5   4      285.72      264.44     39.50 o 
  -9   5   4     3598.80     3744.34     94.47 o 
  -8   5   4        1.38       14.26     22.09 o 
  -7   5   4     4175.53     4333.97     80.45 o 
  -6   5   4       74.99       79.39     24.43 o 
  -5   5   4     3792.68     3597.65     69.45 o 
  -4   5   4      544.27      632.17     36.09 o 
  -3   5   4       14.38       52.30     17.28 o 
  -2   5   4     1105.15     1125.54     54.00 o 
  -1   5   4      169.87      169.97     23.11 o 
   0   5   4       69.69      123.13     25.36 o 
   1   5   4     5714.39     5173.91     94.69 o 
   2   5   4      239.34      219.99     31.62 o 
   3   5   4     2325.27     2564.49     92.14 o 
   4   5   4      785.50      776.06     79.44 o 
   5   5   4      395.15      449.99     55.65 o 
   6   5   4        0.26       53.54     19.24 o 
   7   5   4       35.39       68.82     35.43 o 
   8   5   4      231.73      180.32     40.29 o 
   9   5   4     1447.15     1528.88    118.03 o 
  10   5   4        1.19       66.15     31.10 o 
  11   5   4       82.60       69.06     34.41 o 
  12   5   4      191.35      185.38     47.86 o 
  13   5   4        3.38       62.83     24.86 o 
  14   5   4       20.44       17.13     54.76 o 
 -16   6   4       23.63       57.83     71.05 o 
 -15   6   4      210.95      239.60     85.25 o 
 -14   6   4      119.47      149.25     78.20 o 
 -13   6   4       10.63       47.64     58.50 o 
 -12   6   4      288.05      454.45     62.45 o 
 -11   6   4        9.34      -13.80     33.16 o 
 -10   6   4       25.23       49.40     41.16 o 
  -9   6   4       68.55      100.45     38.07 o 
  -8   6   4       32.99       69.97     32.34 o 
  -7   6   4     4464.44     4731.45     88.05 o 
  -6   6   4      332.32      296.51     33.12 o 
  -5   6   4     2948.91     3042.44     69.39 o 
  -4   6   4        0.20       32.66     19.27 o 
  -3   6   4       15.06       39.68     25.89 o 
  -2   6   4      508.98      486.26     47.26 o 
  -1   6   4     3571.48     3541.30     78.38 o 
   0   6   4       30.89       14.24     14.52 o 
   1   6   4     1614.47     1543.39     79.46 o 
   2   6   4       31.15       43.91     37.80 o 
   3   6   4     3320.71     3457.94    108.78 o 
   4   6   4        5.67       44.46     21.84 o 
   5   6   4      219.02      224.34     56.01 o 
   6   6   4       23.07       -1.85     31.74 o 
   7   6   4       62.76       78.10     30.66 o 
   8   6   4       36.44       14.52     29.79 o 
   9   6   4      186.78      176.65     38.46 o 
  10   6   4        8.48       31.89     35.44 o 
  11   6   4      204.32      202.01     64.73 o 
  12   6   4       19.19       74.74     40.58 o 
  13   6   4        4.16       53.79     44.08 o 
  14   6   4        0.84        2.37     55.46 o 
 -15   7   4        1.66      -36.72     93.95 o 
 -14   7   4      135.02      164.64    103.72 o 
 -13   7   4       90.96      192.03     71.24 o 
 -12   7   4      230.13      255.69     88.42 o 
 -11   7   4        3.50      -16.47     27.24 o 
 -10   7   4      196.38      158.75     35.46 o 
  -9   7   4     1499.40     1482.43     77.58 o 
  -8   7   4       99.22      138.27     39.26 o 
  -7   7   4      312.67      312.67     44.50 o 
  -6   7   4      391.30      332.20     37.57 o 
  -5   7   4      382.17      401.02     36.31 o 
  -4   7   4     2994.69     2974.56     79.11 o 
  -3   7   4      310.52      343.30     35.10 o 
  -2   7   4      525.65      543.39     40.79 o 
  -1   7   4       36.95       30.97     27.84 o 
   0   7   4      407.78      360.80     44.67 o 
   1   7   4       84.13       83.52     45.99 o 
   2   7   4      353.97      386.49     55.41 o 
   3   7   4     1789.70     1690.22    113.58 o 
   4   7   4     1448.79     1561.60    121.97 o 
   5   7   4       69.94       87.27     33.28 o 
   6   7   4      829.23      927.32     83.43 o 
   7   7   4       13.36       27.85     36.39 o 
   8   7   4       16.27       22.47     26.17 o 
   9   7   4      225.82      278.62     50.69 o 
  10   7   4       66.72       31.52     46.00 o 
  11   7   4       35.79       30.33     30.34 o 
  12   7   4        1.68       -8.07     35.45 o 
  13   7   4       11.15       63.37     42.49 o 
 -14   8   4       67.75      128.02     66.78 o 
 -13   8   4      201.70      173.57     68.09 o 
 -12   8   4       16.24       18.19     63.01 o 
 -11   8   4      216.34      302.04     52.78 o 
 -10   8   4      477.70      697.26     67.40 o 
  -9   8   4       39.74       68.54     35.97 o 
  -8   8   4       50.38      106.65     37.27 o 
  -7   8   4      101.75       67.08     32.50 o 
  -6   8   4       36.63       31.91     32.29 o 
  -5   8   4       61.54       30.38     30.55 o 
  -4   8   4        8.54       22.53     13.88 o 
  -3   8   4      598.48      526.51     58.16 o 
  -2   8   4     2136.67     1984.15     82.56 o 
  -1   8   4        3.09       22.80     13.88 o 
   0   8   4      103.60      135.93     40.01 o 
   1   8   4        2.07       24.34     32.97 o 
   2   8   4      119.30       97.37     42.99 o 
   3   8   4       22.38       26.61     27.23 o 
   4   8   4      504.68      483.93     84.80 o 
   5   8   4      787.68      708.64    105.08 o 
   6   8   4      246.68      298.45     60.83 o 
   7   8   4       14.79       44.49     27.96 o 
   8   8   4      165.23      136.47     31.52 o 
   9   8   4        0.35       37.98     23.97 o 
  10   8   4       32.18      133.60     69.92 o 
  11   8   4        1.78       63.89     33.37 o 
 -12   9   4      154.47      193.80     54.64 o 
 -11   9   4       99.45       85.68     37.60 o 
 -10   9   4       89.77       58.00     33.62 o 
  -9   9   4      251.85      286.33     47.31 o 
  -8   9   4        0.21       37.42     31.25 o 
  -7   9   4        5.45        2.91     29.42 o 
  -6   9   4      144.85      128.77     35.12 o 
  -5   9   4       17.13       21.53     21.54 o 
  -4   9   4      294.98      248.20     57.60 o 
  -3   9   4      189.61      124.07     33.15 o 
  -2   9   4      133.88       88.42     39.55 o 
  -1   9   4      268.71      289.68     87.60 o 
   0   9   4      562.23      584.85     93.03 o 
   1   9   4      333.65      341.22     63.67 o 
   2   9   4      287.56      272.15     51.24 o 
   3   9   4      658.19      627.13    105.25 o 
   4   9   4       25.80       40.99     34.00 o 
   5   9   4        3.40       18.17     25.51 o 
   6   9   4      147.24      228.84     46.54 o 
   7   9   4       13.79       26.94     24.93 o 
   8   9   4      120.68      246.86     50.67 o 
   9   9   4       17.78       59.63     38.99 o 
  10   9   4       47.53       90.21     42.06 o 
 -10  10   4        3.66       40.20     30.89 o 
  -9  10   4        1.32       47.23     35.54 o 
  -8  10   4      313.48      327.84     53.45 o 
  -7  10   4       12.12       34.64     40.90 o 
  -6  10   4       59.27       17.36     25.76 o 
  -5  10   4       26.01       53.72     29.72 o 
  -4  10   4       62.11       41.27     18.93 o 
  -3  10   4       83.13       71.49     53.88 o 
  -2  10   4      174.52      244.59     86.46 o 
  -1  10   4        6.67       99.33     82.94 o 
   0  10   4      304.83      323.32     73.15 o 
   1  10   4       13.06       28.52     41.37 o 
   2  10   4      106.76       97.64     42.94 o 
   3  10   4        2.89       16.26     36.84 o 
   4  10   4      185.56      175.93     58.75 o 
   5  10   4      100.27      114.84     58.38 o 
   6  10   4      104.47       72.58     23.86 o 
   7  10   4        0.31       35.45     34.16 o 
   8  10   4       14.37       84.74     36.45 o 
  -8  11   4       30.93       24.63     28.98 o 
  -7  11   4       13.32       66.11     46.17 o 
  -6  11   4      365.33      526.91    175.78 o 
  -5  11   4       15.28      138.07     58.46 o 
  -4  11   4        5.83       39.73     66.56 o 
  -3  11   4        8.45      -62.33     80.91 o 
  -2  11   4      164.84      104.08     67.38 o 
  -1  11   4        9.22       23.32     67.78 o 
   0  11   4       20.40       12.58     69.97 o 
   1  11   4        3.12       24.49     82.09 o 
   2  11   4      291.96      323.94    111.88 o 
   3  11   4       12.55       66.15     77.78 o 
   4  11   4       10.33       24.32     64.09 o 
   5  11   4       17.63       30.92     43.72 o 
 -19   0   5       64.19       97.47     55.36 o 
 -17   0   5        0.42       50.49     57.66 o 
 -15   0   5      796.44      830.86     97.72 o 
 -13   0   5       15.36       55.83     48.11 o 
 -11   0   5     4507.59     4793.08    157.25 o 
  -9   0   5      282.32      283.77     51.77 o 
  -7   0   5     5295.07     5348.81    180.82 o 
  -5   0   5    48887.71    50842.89    416.66 o 
  -3   0   5       59.89      114.94     47.03 o 
  -1   0   5      469.77      400.87     68.02 o 
   1   0   5     8490.74     9523.07    140.25 o 
   3   0   5    24175.67    25305.90    273.83 o 
   5   0   5        1.10        0.17     15.52 o 
   7   0   5     1906.84     1968.93    109.87 o 
   9   0   5      494.14      518.75     82.17 o 
  11   0   5     1179.20     1406.52    125.57 o 
  13   0   5      250.93      223.04     41.48 o 
  15   0   5      197.59      207.91     56.33 o 
 -19   1   5        3.64       55.15     32.66 o 
 -18   1   5      140.67       86.72     36.19 o 
 -17   1   5       26.25       52.89     31.61 o 
 -16   1   5      347.55      323.72     73.06 o 
 -15   1   5       76.80       60.92     38.97 o 
 -14   1   5      132.22      126.25     38.36 o 
 -13   1   5     1069.14     1178.91     74.23 o 
 -12   1   5      435.43      551.78     55.28 o 
 -11   1   5        6.45       30.83     25.42 o 
 -10   1   5      773.55      843.46     66.56 o 
  -9   1   5      631.24      585.04     67.62 o 
  -8   1   5     1057.54      998.21     88.73 o 
  -7   1   5    12907.75    11629.27    221.71 o 
  -6   1   5      361.82      323.97     22.23 o 
  -5   1   5      247.71      246.34     23.14 o 
  -4   1   5     1101.22      989.88     47.68 o 
  -3   1   5     1413.50     1384.20     75.82 o 
  -2   1   5       83.34       70.67     32.38 o 
  -1   1   5     6073.90     6386.56     85.73 o 
   0   1   5     7787.42     8012.80     87.08 o 
   1   1   5     8078.22     8581.63     95.32 o 
   2   1   5     1977.20     1893.45     47.63 o 
   3   1   5     3890.41     3821.44     62.67 o 
   4   1   5      222.46      311.08     32.44 o 
   5   1   5    20870.55    22474.15    177.07 o 
   6   1   5      869.88      880.05    139.46 o 
   7   1   5       80.91       92.31     21.31 o 
   8   1   5      372.07      387.39     49.63 o 
   9   1   5      593.38      606.54     72.06 o 
  10   1   5       80.86      109.58     19.49 o 
  11   1   5        2.86       30.25     17.20 o 
  12   1   5      653.88      519.83     52.04 o 
  13   1   5      638.67      562.53     64.32 o 
  14   1   5       14.67       42.84     28.87 o 
  15   1   5       14.77       19.59     26.67 o 
 -18   2   5       31.67       40.43     23.51 o 
 -17   2   5      289.16      291.85     59.71 o 
 -16   2   5      121.65       54.36     46.33 o 
 -15   2   5        9.91       20.50     31.20 o 
 -14   2   5       62.62       87.43     37.95 o 
 -13   2   5      138.97      114.25     34.89 o 
 -12   2   5      269.83      237.09     45.15 o 
 -11   2   5     1222.81     1149.52     67.26 o 
 -10   2   5     5064.30     5297.44    154.43 o 
  -9   2   5     1152.41     1168.07     65.11 o 
  -8   2   5      287.20      310.33     27.66 o 
  -7   2   5        2.20       13.21     26.78 o 
  -6   2   5     2674.02     2594.19     48.78 o 
  -5   2   5     5974.36     5678.28    101.91 o 
  -4   2   5     1732.35     1843.26     63.08 o 
  -3   2   5      475.61      472.94     31.35 o 
  -2   2   5     6203.78     6076.31     87.24 o 
  -1   2   5     5094.42     5294.15    103.64 o 
   0   2   5      144.40      145.11     32.36 o 
   1   2   5     3826.72     4210.73    121.80 o 
   2   2   5      431.08      661.81     57.55 o 
   3   2   5     6096.83     6537.43    114.16 o 
   4   2   5        1.50       20.08     17.53 o 
   5   2   5      119.73       85.82     23.87 o 
   6   2   5     1070.08     1164.06     92.03 o 
   7   2   5      764.36      701.43     96.68 o 
   8   2   5     4580.22     4894.29    122.23 o 
   9   2   5      344.16      328.19     35.85 o 
  10   2   5        0.09       60.06     16.02 o 
  11   2   5        1.43      -10.19     19.06 o 
  12   2   5       19.71        7.10     22.11 o 
  13   2   5        5.12       34.01     17.14 o 
  14   2   5       12.99       26.23     30.72 o 
  15   2   5      153.12      201.62     71.01 o 
 -18   3   5      101.22      123.51     71.46 o 
 -17   3   5       22.04       81.65     43.39 o 
 -16   3   5      103.71      111.53     30.13 o 
 -15   3   5      515.48      515.61     61.17 o 
 -14   3   5       41.46       33.73     31.46 o 
 -13   3   5       78.64      168.01     33.17 o 
 -12   3   5      990.15     1073.06    108.45 o 
 -11   3   5     2334.87     2362.03     94.15 o 
 -10   3   5      113.13       79.13     16.44 o 
  -9   3   5     2286.97     2012.51     57.65 o 
  -8   3   5     1140.06     1048.60     46.29 o 
  -7   3   5     2969.15     2689.02     85.54 o 
  -6   3   5     1935.73     1915.53     53.55 o 
  -5   3   5       59.06       52.32     18.81 o 
  -4   3   5     1500.02     1515.65     45.58 o 
  -3   3   5    10170.79    10950.07    144.99 o 
  -2   3   5     1007.34      944.43     59.99 o 
  -1   3   5     2197.21     2137.63    170.95 o 
   0   3   5     4593.73     4397.54     76.69 o 
   1   3   5     1413.07     1365.79     45.23 o 
   2   3   5        2.99       24.82     17.79 o 
   3   3   5     1482.31     1641.50     46.07 o 
   4   3   5       48.27       37.50     14.02 o 
   5   3   5      251.01      198.85     34.44 o 
   6   3   5     1752.97     1705.29     68.13 o 
   7   3   5     2095.23     2190.44    121.05 o 
   8   3   5      314.63      329.92     50.72 o 
   9   3   5      280.32      251.52     36.11 o 
  10   3   5      415.40      332.11     53.88 o 
  11   3   5       28.90       38.72     22.46 o 
  12   3   5        0.32       23.25     29.59 o 
  13   3   5       25.97       74.30     34.34 o 
  14   3   5      332.69      182.26     92.11 o 
  15   3   5       94.30      104.92     53.43 o 
 -18   4   5       46.27      106.95    113.78 o 
 -17   4   5      258.24      245.05     73.81 o 
 -16   4   5       55.67       33.34     49.72 o 
 -15   4   5      303.16      367.71     71.41 o 
 -14   4   5      253.46      249.27     84.66 o 
 -13   4   5      103.03       86.80     37.90 o 
 -12   4   5       75.33      101.12     28.14 o 
 -11   4   5        2.85       36.98     30.98 o 
 -10   4   5      457.97      437.46     33.48 o 
  -9   4   5      465.04      347.07     39.71 o 
  -8   4   5      315.79      278.38     38.87 o 
  -7   4   5     1190.09     1134.60     52.58 o 
  -6   4   5     3475.11     3572.80     70.58 o 
  -5   4   5      435.24      437.36     36.78 o 
  -4   4   5     4697.20     4562.75     77.76 o 
  -3   4   5      575.03      691.96     40.34 o 
  -2   4   5     1074.08      956.47     40.78 o 
  -1   4   5     1113.09     1109.75     40.76 o 
   0   4   5       45.15       78.17     15.74 o 
   1   4   5     6660.93     6315.33    112.13 o 
   2   4   5     4689.48     4662.41    100.91 o 
   3   4   5     1989.84     1990.42     54.64 o 
   4   4   5     8797.11     9485.68    169.27 o 
   5   4   5     1357.20     1360.61    104.87 o 
   6   4   5     1560.82     1343.52    171.04 o 
   7   4   5       40.16       75.84     21.18 o 
   8   4   5       26.81       29.20     24.02 o 
   9   4   5      293.46      351.65     47.14 o 
  10   4   5      492.94      455.88     67.78 o 
  11   4   5      208.96      224.11     49.59 o 
  12   4   5        4.65       61.19     32.48 o 
  13   4   5      360.14      512.40    110.39 o 
  14   4   5      152.18      113.19     63.67 o 
 -17   5   5        0.54       43.65     64.91 o 
 -16   5   5        1.92       -5.41     60.87 o 
 -15   5   5       13.47        0.91     41.98 o 
 -14   5   5      351.63      465.78     64.45 o 
 -13   5   5      124.92       91.34     27.63 o 
 -12   5   5     1937.67     1912.47    114.84 o 
 -11   5   5      523.53      486.92     44.43 o 
 -10   5   5      979.09     1049.25     63.89 o 
  -9   5   5      438.88      454.31     42.47 o 
  -8   5   5       16.80       16.48     23.88 o 
  -7   5   5        1.10       15.79     12.20 o 
  -6   5   5     9372.12     9376.33    129.12 o 
  -5   5   5     1301.21     1230.80     51.60 o 
  -4   5   5      684.39      620.42     35.16 o 
  -3   5   5       32.86       27.67     22.39 o 
  -2   5   5      679.83      614.24     35.84 o 
  -1   5   5     1224.56     1198.52     48.32 o 
   0   5   5      581.63      541.81     32.05 o 
   1   5   5        4.67        1.39      6.96 o 
   2   5   5     4350.77     4577.16    145.51 o 
   3   5   5      856.32      865.21     91.70 o 
   4   5   5     4280.57     4558.67    183.81 o 
   5   5   5        2.42       27.06     27.75 o 
   6   5   5     2592.57     2694.47    140.80 o 
   7   5   5       55.73      -18.61     34.31 o 
   8   5   5       10.06       25.43     37.47 o 
   9   5   5        3.06        6.90     28.54 o 
  10   5   5       82.26       75.85     40.65 o 
  11   5   5        0.28       29.18     34.08 o 
  12   5   5      613.86      549.32     67.65 o 
  13   5   5        1.17        0.96     40.25 o 
  14   5   5        8.66       17.84     42.12 o 
 -16   6   5       68.91       83.17    112.22 o 
 -15   6   5        3.49       22.04     53.91 o 
 -14   6   5        9.16       56.27     60.92 o 
 -13   6   5      136.02      198.26     63.91 o 
 -12   6   5      709.29      831.74     76.91 o 
 -11   6   5       58.19       43.64     24.11 o 
 -10   6   5        9.90       32.83     14.59 o 
  -9   6   5      144.71      193.60     31.15 o 
  -8   6   5      843.10      864.10     46.68 o 
  -7   6   5      471.86      411.31     34.88 o 
  -6   6   5       34.98       27.25     20.12 o 
  -5   6   5      213.24      311.44     50.30 o 
  -4   6   5     5368.00     5553.44     97.81 o 
  -3   6   5      196.20      162.78     32.68 o 
  -2   6   5       16.92       24.72     14.36 o 
  -1   6   5      396.20      426.48     47.30 o 
   0   6   5      171.94      168.08     24.24 o 
   1   6   5      210.29      205.23     66.51 o 
   2   6   5      728.19      667.51     91.27 o 
   3   6   5       30.76       57.68     22.77 o 
   4   6   5     4557.57     4818.91    120.82 o 
   5   6   5       26.15       33.48     47.05 o 
   6   6   5     3647.30     3844.54    123.48 o 
   7   6   5       39.27       40.72     25.82 o 
   8   6   5      341.03      361.18     58.38 o 
   9   6   5        0.84      -26.53     34.01 o 
  10   6   5      680.33      724.46     83.08 o 
  11   6   5       15.49        2.64     31.00 o 
  12   6   5        9.52      -25.26     34.21 o 
  13   6   5       13.13       55.00     33.76 o 
 -15   7   5        4.82       63.76     59.34 o 
 -14   7   5        2.29       80.32     63.23 o 
 -13   7   5       11.84       48.90     91.30 o 
 -12   7   5      334.29      340.63     75.72 o 
 -11   7   5     1099.17     1171.39     64.85 o 
 -10   7   5      121.89      120.72     33.51 o 
  -9   7   5      570.02      620.90     61.68 o 
  -8   7   5       13.38       31.03     21.38 o 
  -7   7   5      285.32      333.69     35.52 o 
  -6   7   5     1004.64     1102.59     65.02 o 
  -5   7   5      177.23      196.94     29.79 o 
  -4   7   5      268.04      281.57     33.11 o 
  -3   7   5      911.99      879.15     50.21 o 
  -2   7   5       19.10       52.87     22.16 o 
  -1   7   5      746.70      705.14     49.31 o 
   0   7   5      233.74      209.89     34.89 o 
   1   7   5       49.40       29.83     22.93 o 
   2   7   5     1616.95     1738.28    122.22 o 
   3   7   5      294.03      265.82     43.48 o 
   4   7   5        2.21       12.61     35.59 o 
   5   7   5       18.17       12.46     27.05 o 
   6   7   5      196.79      147.52     32.35 o 
   7   7   5      913.12     1005.78     90.39 o 
   8   7   5        3.01       27.74     30.91 o 
   9   7   5       43.59       75.46     27.75 o 
  10   7   5       41.57       59.14     37.96 o 
  11   7   5       69.33       91.92     40.36 o 
  12   7   5       65.18       68.94     40.35 o 
 -14   8   5       66.63      166.09    235.50 o 
 -13   8   5       30.49       81.18     59.04 o 
 -12   8   5        7.60       63.98     49.68 o 
 -11   8   5      135.07      142.10     38.07 o 
 -10   8   5      611.02      583.72     59.64 o 
  -9   8   5      469.13      592.49     62.98 o 
  -8   8   5      155.44      233.98     47.02 o 
  -7   8   5       78.91      125.39     37.35 o 
  -6   8   5      354.12      404.39     46.72 o 
  -5   8   5       15.52       40.87     21.44 o 
  -4   8   5        9.98        5.26     22.00 o 
  -3   8   5     1738.82     1886.24    114.76 o 
  -2   8   5       10.21       13.64     14.45 o 
  -1   8   5      159.60      152.06     27.88 o 
   0   8   5        1.05       21.91     38.39 o 
   1   8   5     2076.19     2244.17    175.01 o 
   2   8   5       37.27       37.28     35.84 o 
   3   8   5       24.26       69.37     27.98 o 
   4   8   5      325.86      363.90     53.33 o 
   5   8   5       95.28       80.09     39.35 o 
   6   8   5       21.83       37.49     30.70 o 
   7   8   5      290.63      255.33     52.09 o 
   8   8   5       11.48       47.80     38.92 o 
   9   8   5      184.99      175.35     39.64 o 
  10   8   5      116.35       64.86     28.86 o 
  11   8   5        0.52       32.67     24.93 o 
 -12   9   5       27.15       41.84     42.63 o 
 -11   9   5       13.71       27.04     36.36 o 
 -10   9   5        0.21       72.74     36.42 o 
  -9   9   5       70.74       88.37     37.96 o 
  -8   9   5       67.27       24.52     34.63 o 
  -7   9   5       95.51       76.65     36.07 o 
  -6   9   5       50.06       56.21     31.66 o 
  -5   9   5      159.69      144.06     84.55 o 
  -4   9   5       83.43       70.84     33.28 o 
  -3   9   5       99.45      117.25     43.09 o 
  -2   9   5       96.31       65.27     38.64 o 
  -1   9   5      770.38      889.70    112.32 o 
   0   9   5      508.78      553.26    101.11 o 
   1   9   5      283.38      270.93     71.08 o 
   2   9   5       79.97       65.79     50.33 o 
   3   9   5       47.87       43.20     59.00 o 
   4   9   5       38.95       94.67     37.44 o 
   5   9   5      318.68      211.89     38.21 o 
   6   9   5      100.20       74.33     24.96 o 
   7   9   5       72.59      126.39     35.31 o 
   8   9   5       31.86       27.25     44.80 o 
   9   9   5        0.96       10.27     42.24 o 
 -10  10   5        9.07       50.65     32.61 o 
  -9  10   5        0.09       38.08     26.63 o 
  -8  10   5       27.44       82.51     52.90 o 
  -7  10   5       15.94       13.83     25.89 o 
  -6  10   5      123.32       49.30     38.39 o 
  -5  10   5      191.26      246.41     51.27 o 
  -4  10   5        8.12       45.12     29.26 o 
  -3  10   5       50.85       72.08     69.13 o 
  -2  10   5       22.19      168.30     97.63 o 
  -1  10   5        5.07       45.17     32.48 o 
   0  10   5       42.51       91.12     38.48 o 
   1  10   5        2.58        9.21     69.82 o 
   2  10   5        2.07       47.99     65.10 o 
   3  10   5      328.19      330.33     70.83 o 
   4  10   5       25.75        1.35     74.48 o 
   5  10   5       39.14       87.32     44.19 o 
   6  10   5       52.80        8.12     48.68 o 
   7  10   5       60.55       70.81     43.50 o 
  -7  11   5      117.70      143.34     76.50 o 
  -6  11   5        0.47       63.71     69.57 o 
  -5  11   5      220.79      152.09     67.47 o 
  -4  11   5       10.70       74.37     71.88 o 
  -3  11   5       97.50       99.90     63.63 o 
  -2  11   5       11.23       43.19     73.71 o 
  -1  11   5        2.21      -35.31     64.55 o 
   0  11   5       21.02      138.52     82.77 o 
   1  11   5       69.31       89.74     80.91 o 
   2  11   5       10.65      167.12    145.78 o 
   3  11   5       38.04       57.70     41.94 o 
   4  11   5        6.00        9.30     36.78 o 
 -18   0   6      194.29      258.80     85.83 o 
 -16   0   6      353.93      375.72     76.38 o 
 -14   0   6      156.84      187.67     63.33 o 
 -12   0   6     3805.07     3814.33    183.53 o 
 -10   0   6      482.61      643.22    108.46 o 
  -8   0   6    11588.47    11357.68    278.35 o 
  -6   0   6      302.82      260.98     42.13 o 
  -4   0   6     1552.93     1283.82     84.42 o 
  -2   0   6     5351.77     5122.61     98.54 o 
   0   0   6     7983.87     7712.08    131.58 o 
   2   0   6        7.22       30.30     24.38 o 
   4   0   6     3399.29     3280.21    103.20 o 
   6   0   6    13431.43    14157.35    186.11 o 
   8   0   6       11.37       33.49     24.65 o 
  10   0   6      297.39      366.35     57.74 o 
  12   0   6       68.26       62.18     29.59 o 
  14   0   6      387.88      345.64     82.71 o 
 -19   1   6        0.35       79.22     42.87 o 
 -18   1   6      109.08       62.83     45.94 o 
 -17   1   6      105.96       98.09     39.70 o 
 -16   1   6      132.71      192.26     48.55 o 
 -15   1   6      333.60      402.96     57.54 o 
 -14   1   6        3.08       19.11     34.17 o 
 -13   1   6      392.92      357.31     50.06 o 
 -12   1   6     1189.10     1132.44     87.07 o 
 -11   1   6      255.47      245.38     39.53 o 
 -10   1   6     9409.70     9412.45    170.01 o 
  -9   1   6       37.17       90.72     38.16 o 
  -8   1   6     1063.70      935.28     61.56 o 
  -7   1   6    12446.35    12799.44     94.15 o 
  -6   1   6     3150.50     3105.43     72.23 o 
  -5   1   6      762.39      688.54     65.74 o 
  -4   1   6     5296.73     5150.25     82.22 o 
  -3   1   6     2730.41     2884.83     73.95 o 
  -2   1   6     3639.57     3498.65     87.86 o 
  -1   1   6     4969.96     5134.44     71.96 o 
   0   1   6       41.16       74.25     19.06 o 
   1   1   6       27.61       36.88     19.21 o 
   2   1   6      905.33      958.97     45.01 o 
   3   1   6      563.71      469.87     44.07 o 
   4   1   6     2448.84     2480.33     81.44 o 
   5   1   6      110.36      105.84     17.66 o 
   6   1   6     3345.15     3251.00     93.61 o 
   7   1   6       96.36       87.35     21.80 o 
   8   1   6      887.10      797.43     85.49 o 
   9   1   6       65.28       67.87     18.25 o 
  10   1   6      397.12      453.45     49.25 o 
  11   1   6      136.90      154.73     25.79 o 
  12   1   6      227.27      174.27     35.87 o 
  13   1   6       44.72       60.36     25.28 o 
  14   1   6       17.35        4.93     55.39 o 
  15   1   6       32.77      123.43     71.40 o 
 -19   2   6       12.22       35.52     35.37 o 
 -18   2   6       11.41       33.80     31.57 o 
 -17   2   6      481.46      494.31     65.20 o 
 -16   2   6       28.97       41.96     35.99 o 
 -15   2   6       34.28       43.96     23.45 o 
 -14   2   6       20.53       95.19     28.89 o 
 -13   2   6      127.81      127.59     34.60 o 
 -12   2   6       60.35       61.81     29.15 o 
 -11   2   6      413.77      426.03     51.58 o 
 -10   2   6      412.29      451.22     63.20 o 
  -9   2   6     3013.99     2940.68     54.74 o 
  -8   2   6      214.45      256.69     31.32 o 
  -7   2   6     2013.39     1682.29     52.99 o 
  -6   2   6     6457.55     6278.65     80.02 o 
  -5   2   6     1892.21     2085.88     97.63 o 
  -4   2   6     1363.41     1306.11     48.80 o 
  -3   2   6     1724.79     1779.70     55.31 o 
  -2   2   6       11.87       18.51     18.17 o 
  -1   2   6     1926.74     2031.27     57.92 o 
   0   2   6     3336.58     3363.31    134.97 o 
   1   2   6    16002.38    16595.19    211.34 o 
   2   2   6     3483.04     3698.25    109.41 o 
   3   2   6       43.91       79.36     37.65 o 
   4   2   6      660.53      531.49     67.11 o 
   5   2   6       47.84       59.39     25.84 o 
   6   2   6     1898.20     1839.86    105.77 o 
   7   2   6       24.12       66.21     21.77 o 
   8   2   6        5.09       59.22     30.79 o 
   9   2   6       98.15      105.09     28.24 o 
  10   2   6       49.51       18.84     14.58 o 
  11   2   6       94.10       85.00     21.45 o 
  12   2   6      226.06      153.50     30.98 o 
  13   2   6       38.65       49.49     29.15 o 
  14   2   6       60.10      -11.76     44.93 o 
  15   2   6        2.45       29.86     49.97 o 
 -18   3   6       21.81       75.28     53.94 o 
 -17   3   6       13.82       19.64     24.81 o 
 -16   3   6      416.65      501.27     68.76 o 
 -15   3   6      762.74      793.58     62.03 o 
 -14   3   6        6.06       21.23     28.51 o 
 -13   3   6        7.39       -8.48     30.65 o 
 -12   3   6       17.73       15.77     30.89 o 
 -11   3   6        5.08       29.28     18.78 o 
 -10   3   6      478.26      489.80     35.07 o 
  -9   3   6     2386.43     2267.63     68.28 o 
  -8   3   6     2240.99     2125.84     64.65 o 
  -7   3   6     3256.76     3141.41     76.84 o 
  -6   3   6      356.49      389.72     38.65 o 
  -5   3   6    11421.24    12106.56    113.46 o 
  -4   3   6     8173.42     8565.76    120.04 o 
  -3   3   6       67.68      162.31     29.80 o 
  -2   3   6     1993.04     2032.53     98.01 o 
  -1   3   6     2178.49     1945.11    103.33 o 
   0   3   6    16221.31    17550.72    413.38 o 
   1   3   6        0.11       12.14     16.81 o 
   2   3   6     2976.59     2856.55     73.71 o 
   3   3   6     1872.84     1780.42     55.15 o 
   4   3   6     1352.40     1353.34     55.43 o 
   5   3   6      881.04      866.51     52.85 o 
   6   3   6        9.81       31.26     17.61 o 
   7   3   6        5.13       37.99     24.73 o 
   8   3   6      509.17      512.11     72.35 o 
   9   3   6       75.50       45.47     22.39 o 
  10   3   6      514.31      472.90     52.19 o 
  11   3   6      502.16      498.92     86.09 o 
  12   3   6       36.73       45.10     36.88 o 
  13   3   6       18.98      -11.29     34.66 o 
  14   3   6       30.78       68.70    120.46 o 
 -18   4   6        7.16       86.53     65.87 o 
 -17   4   6       69.13      132.16     68.89 o 
 -16   4   6      137.17      102.18     46.14 o 
 -15   4   6       82.92       86.12     38.68 o 
 -14   4   6      836.94      791.14     69.64 o 
 -13   4   6       68.85       92.12     41.69 o 
 -12   4   6       34.36       31.63     28.03 o 
 -11   4   6     1865.03     1838.33    110.96 o 
 -10   4   6      115.22       95.10     26.32 o 
  -9   4   6     1199.74     1207.01     53.94 o 
  -8   4   6       11.01       40.55     24.61 o 
  -7   4   6      695.66      642.35     45.20 o 
  -6   4   6     8227.48     8226.45    119.88 o 
  -5   4   6     6697.20     6570.58    128.06 o 
  -4   4   6     4209.08     4131.07    102.07 o 
  -3   4   6        5.22       15.39     18.29 o 
  -2   4   6      572.10      590.78     51.20 o 
  -1   4   6     5419.32     5822.49     84.14 o 
   0   4   6     1061.33     1136.45     49.34 o 
   1   4   6       73.76      122.81     24.94 o 
   2   4   6     1193.36     1311.10     81.32 o 
   3   4   6     1702.45     1653.12     48.55 o 
   4   4   6     1057.81     1100.64     86.11 o 
   5   4   6      199.57      166.41     29.00 o 
   6   4   6        2.03       19.69     22.97 o 
   7   4   6     2509.27     2667.17    137.97 o 
   8   4   6        4.77       27.82     33.24 o 
   9   4   6        1.41       45.95     31.33 o 
  10   4   6      130.41      131.69     38.56 o 
  11   4   6        5.60       58.58     21.85 o 
  12   4   6      107.38      102.28     43.81 o 
  13   4   6      290.97      269.68     73.92 o 
  14   4   6        1.95       14.53     57.81 o 
 -17   5   6      212.37      273.99     90.34 o 
 -16   5   6       42.41      -32.94     62.00 o 
 -15   5   6       28.11       76.33     42.55 o 
 -14   5   6        9.91       -8.37     36.86 o 
 -13   5   6      373.16      396.71     61.19 o 
 -12   5   6      182.92      169.72     33.61 o 
 -11   5   6       34.61       57.49     25.39 o 
 -10   5   6       50.88       42.34     27.86 o 
  -9   5   6     2782.72     2835.52     90.47 o 
  -8   5   6        2.63       46.91     22.67 o 
  -7   5   6       60.45       64.87     24.20 o 
  -6   5   6        2.35       21.88     24.56 o 
  -5   5   6      907.84      851.86     51.13 o 
  -4   5   6     1268.30     1288.79     51.80 o 
  -3   5   6     4683.04     4622.94     92.91 o 
  -2   5   6     1162.32     1189.74     48.39 o 
  -1   5   6     1021.94     1137.05     42.30 o 
   0   5   6      661.62      797.12     44.02 o 
   1   5   6      732.70      711.36     39.40 o 
   2   5   6        6.26        8.10     16.67 o 
   3   5   6      410.56      442.32     64.49 o 
   4   5   6       31.25       60.55     33.39 o 
   5   5   6     7960.55     8461.29    192.49 o 
   6   5   6       38.48       -1.43     29.27 o 
   7   5   6      148.63      131.51     35.46 o 
   8   5   6      363.12      370.97     66.15 o 
   9   5   6       66.04       47.35     37.49 o 
  10   5   6      250.15      218.38     64.15 o 
  11   5   6      150.94      164.59     28.43 o 
  12   5   6        7.44       14.13     30.12 o 
  13   5   6      127.92      145.78     51.43 o 
 -16   6   6       63.52       36.50     51.22 o 
 -15   6   6       43.38       39.83     44.33 o 
 -14   6   6       13.92       16.98     60.98 o 
 -13   6   6      152.06       16.98     32.50 o 
 -12   6   6        0.28      -19.24     35.41 o 
 -11   6   6     2968.91     3246.53    229.09 o 
 -10   6   6        0.23       32.77     21.10 o 
  -9   6   6      952.21      980.15     52.75 o 
  -8   6   6       11.35        9.26     23.28 o 
  -7   6   6       69.67       73.51     25.58 o 
  -6   6   6     1114.23     1162.25     54.31 o 
  -5   6   6     2652.08     2682.49     71.30 o 
  -4   6   6       13.34       92.70     23.23 o 
  -3   6   6      376.16      357.31     38.96 o 
  -2   6   6        7.24       20.76     19.78 o 
  -1   6   6     3613.89     3725.93     78.32 o 
   0   6   6       50.70       42.18     21.45 o 
   1   6   6        1.56       24.96     25.67 o 
   2   6   6       55.72       59.06     41.39 o 
   3   6   6     1727.19     1670.64    162.76 o 
   4   6   6      203.30      270.67     37.92 o 
   5   6   6      584.68      579.24     76.56 o 
   6   6   6      196.59      186.79     36.54 o 
   7   6   6      839.99      952.88     81.88 o 
   8   6   6       11.56       25.28     23.70 o 
   9   6   6       24.90       35.80     33.26 o 
  10   6   6      102.16      124.87     35.53 o 
  11   6   6       20.53       15.94     20.24 o 
  12   6   6      134.74      141.44     45.15 o 
 -15   7   6       26.85       53.55     56.04 o 
 -14   7   6      109.46      147.75     69.13 o 
 -13   7   6       21.60       77.51     61.33 o 
 -12   7   6      199.01      189.92     52.36 o 
 -11   7   6        8.66       60.63     37.23 o 
 -10   7   6      148.81      102.84     22.98 o 
  -9   7   6      776.05      620.45     61.37 o 
  -8   7   6     1119.28     1214.02     66.02 o 
  -7   7   6       16.72       14.35     15.81 o 
  -6   7   6        0.45       21.01     20.57 o 
  -5   7   6      253.31      189.13     31.54 o 
  -4   7   6      591.56      601.95     61.89 o 
  -3   7   6      479.69      450.46     45.87 o 
  -2   7   6      173.09      144.49     40.00 o 
  -1   7   6     1981.36     2024.57     83.02 o 
   0   7   6      458.16      552.97     68.17 o 
   1   7   6        3.45       65.29     36.65 o 
   2   7   6      604.74      676.82     88.19 o 
   3   7   6       69.28      103.88     45.26 o 
   4   7   6       43.35       78.44     37.57 o 
   5   7   6      422.18      530.56     70.05 o 
   6   7   6      204.83      195.81     45.44 o 
   7   7   6       62.64       63.82     32.37 o 
   8   7   6        5.16       29.51     35.10 o 
   9   7   6       34.26       68.56     35.72 o 
  10   7   6      126.38       77.61     32.70 o 
  11   7   6       70.70       94.84     44.21 o 
 -14   8   6       62.60       90.14    107.75 o 
 -13   8   6       41.61       71.53     53.54 o 
 -12   8   6        9.29       52.01     40.99 o 
 -11   8   6      112.21       79.57     38.97 o 
 -10   8   6      225.87      200.16     45.61 o 
  -9   8   6       42.95       75.17     32.48 o 
  -8   8   6       64.93       73.08     34.75 o 
  -7   8   6       16.10       59.48     35.03 o 
  -6   8   6     1071.51     1230.37     97.49 o 
  -5   8   6      283.88      277.15     34.11 o 
  -4   8   6       21.90       -6.58     22.67 o 
  -3   8   6      299.93      266.05     33.36 o 
  -2   8   6       72.24       60.29     23.59 o 
  -1   8   6       37.46       15.34     24.03 o 
   0   8   6      109.29      158.10     62.80 o 
   1   8   6      326.99      362.92     75.50 o 
   2   8   6      854.52      779.73    115.68 o 
   3   8   6       45.11       94.95     51.76 o 
   4   8   6       94.93      146.62     42.31 o 
   5   8   6       27.70       47.17     40.07 o 
   6   8   6       84.74       66.09     43.08 o 
   7   8   6       23.81       56.85     36.31 o 
   8   8   6      188.16      180.71     42.46 o 
   9   8   6      141.96      138.97     34.12 o 
  10   8   6       27.37       18.91     33.60 o 
 -12   9   6        6.54       -1.03     51.61 o 
 -11   9   6       69.90       43.15     30.14 o 
 -10   9   6       78.66       96.87     36.48 o 
  -9   9   6      106.07       72.74     33.48 o 
  -8   9   6      200.50      208.91     53.68 o 
  -7   9   6      277.77      228.23     44.73 o 
  -6   9   6       73.12       45.95     23.37 o 
  -5   9   6      905.88      955.67     75.67 o 
  -4   9   6      443.98      404.69     61.14 o 
  -3   9   6      836.14      768.59    144.26 o 
  -2   9   6      493.58      450.06     74.99 o 
  -1   9   6      765.16      788.27     93.22 o 
   0   9   6      102.08       77.21     40.23 o 
   1   9   6        9.76       69.80     37.14 o 
   2   9   6       53.64       61.47     45.73 o 
   3   9   6       66.05       24.27     49.17 o 
   4   9   6      233.63      190.98     57.08 o 
   5   9   6       32.36        5.51     40.26 o 
   6   9   6       20.38       74.67     41.04 o 
   7   9   6       56.45       62.70     39.45 o 
   8   9   6       79.84       50.69     38.24 o 
   9   9   6       28.10        4.88     36.77 o 
 -10  10   6        2.64       20.88     35.24 o 
  -9  10   6        1.23       20.27     35.65 o 
  -8  10   6       90.11       96.12     27.03 o 
  -7  10   6       35.97       76.03     36.28 o 
  -6  10   6       12.85       60.81     44.28 o 
  -5  10   6       23.51       -5.61     32.33 o 
  -4  10   6      453.09      564.09    108.50 o 
  -3  10   6       24.99       55.14    100.60 o 
  -2  10   6      165.21      149.09     49.29 o 
  -1  10   6       88.44       76.15     34.96 o 
   0  10   6      237.03      308.75    140.20 o 
   1  10   6       78.67       70.19     39.52 o 
   2  10   6        0.36      -33.23     48.46 o 
   3  10   6        0.69       34.25     34.84 o 
   4  10   6       89.07       67.77     46.24 o 
   5  10   6       42.49       54.74     42.87 o 
   6  10   6      425.74      377.73     74.62 o 
  -7  11   6       16.67       63.92     69.53 o 
  -6  11   6       35.53       78.46     64.08 o 
  -5  11   6        9.21       22.88     59.82 o 
  -4  11   6       20.38       74.89     70.36 o 
  -3  11   6        9.14       43.71     72.67 o 
  -2  11   6      226.79      186.88     74.71 o 
  -1  11   6        9.83       48.07     33.64 o 
   0  11   6       33.55       68.28     79.29 o 
   1  11   6       14.15       42.45     62.23 o 
   2  11   6        2.11       31.75     37.99 o 
   3  11   6       27.63       47.23     44.51 o 
 -19   0   7      307.68      205.59     59.61 o 
 -17   0   7       24.71       83.34     87.39 o 
 -15   0   7     1259.54     1345.18    159.68 o 
 -13   0   7     1002.09     1098.34    100.85 o 
 -11   0   7     4146.99     4225.80    183.04 o 
  -9   0   7    19665.87    21613.76    411.65 o 
  -7   0   7       77.09      118.57     61.82 o 
  -5   0   7      151.74      245.23     79.16 o 
  -3   0   7      156.83      176.02     40.97 o 
  -1   0   7    25811.87    27520.82    428.57 o 
   1   0   7     1852.92     1956.19    138.99 o 
   3   0   7       79.78       52.38     22.53 o 
   5   0   7      633.35      617.30    123.51 o 
   7   0   7     2135.86     2228.24    103.01 o 
   9   0   7     2802.35     2833.56    124.57 o 
  11   0   7     1359.34     1130.08    254.19 o 
  13   0   7        4.60       13.03     35.98 o 
 -19   1   7       55.75       73.46     43.00 o 
 -18   1   7       13.90       43.55     36.56 o 
 -17   1   7      228.59      157.54     47.24 o 
 -16   1   7       19.43       69.68     41.07 o 
 -15   1   7       70.60       74.33     37.80 o 
 -14   1   7       79.18      105.09     37.77 o 
 -13   1   7        0.49       84.62     39.56 o 
 -12   1   7      638.72      805.79     64.25 o 
 -11   1   7      883.32      851.95     80.86 o 
 -10   1   7        2.62       29.46     28.64 o 
  -9   1   7     5997.80     5887.54    187.67 o 
  -8   1   7     2086.34     2062.76     85.85 o 
  -7   1   7     5948.52     5642.20    102.74 o 
  -6   1   7      158.19      127.36     24.54 o 
  -5   1   7      528.97      505.69     36.19 o 
  -4   1   7     4198.00     4226.59     99.73 o 
  -3   1   7     4993.67     5379.83     91.42 o 
  -2   1   7     7758.80     7948.04    119.94 o 
  -1   1   7     1171.09     1152.05     51.10 o 
   0   1   7      406.96      385.93     32.48 o 
   1   1   7    21721.75    22957.96    194.76 o 
   2   1   7       10.86      -12.05     34.53 o 
   3   1   7       70.65       81.16     23.78 o 
   4   1   7      717.97      663.79     51.67 o 
   5   1   7     1279.76     1228.19     76.10 o 
   6   1   7     1470.11     1527.18     83.93 o 
   7   1   7     1636.68     1544.92    112.04 o 
   8   1   7     1132.86     1114.41    158.78 o 
   9   1   7      933.57      842.27    130.43 o 
  10   1   7      216.22      201.86     29.36 o 
  11   1   7       70.99       68.14     21.06 o 
  12   1   7      168.37       90.29     38.49 o 
  13   1   7        8.16       -4.99     25.21 o 
  14   1   7       21.32       68.54     38.50 o 
 -19   2   7        2.69       48.28     39.69 o 
 -18   2   7       36.51       52.59     33.09 o 
 -17   2   7       70.82       84.65     31.52 o 
 -16   2   7      244.16      298.33     50.60 o 
 -15   2   7      260.23      243.89     47.89 o 
 -14   2   7     1363.24     1586.72     84.71 o 
 -13   2   7       22.58       41.20     36.48 o 
 -12   2   7       63.62       55.81     39.57 o 
 -11   2   7     1714.72     1617.64    104.11 o 
 -10   2   7      452.58      557.62     65.67 o 
  -9   2   7     4178.62     3776.25    207.76 o 
  -8   2   7       33.22       35.96     16.66 o 
  -7   2   7        8.57       19.59     15.41 o 
  -6   2   7     3942.90     3837.95     82.04 o 
  -5   2   7      927.11      952.76     47.61 o 
  -4   2   7      709.50      679.36     43.13 o 
  -3   2   7     2836.89     2692.73     73.07 o 
  -2   2   7     2249.36     2162.47     64.51 o 
  -1   2   7      431.64      459.53     37.12 o 
   0   2   7      281.55      346.90     45.72 o 
   1   2   7       15.34       58.14     36.77 o 
   2   2   7     4843.45     4910.39    129.72 o 
   3   2   7      396.90      584.77     71.23 o 
   4   2   7     1311.06     1612.98    253.76 o 
   5   2   7     2104.27     2183.38     86.76 o 
   6   2   7      471.56      546.92    107.27 o 
   7   2   7       13.37       64.47     32.62 o 
   8   2   7      906.65      938.91    159.76 o 
   9   2   7      267.18      265.66     44.85 o 
  10   2   7      173.93      152.76     31.60 o 
  11   2   7       19.31        2.98     21.48 o 
  12   2   7      380.41      375.62     55.48 o 
  13   2   7       19.56       -2.97     31.68 o 
  14   2   7       40.29       27.51     44.71 o 
 -18   3   7        4.97      107.73     43.58 o 
 -17   3   7       64.31       53.65     31.52 o 
 -16   3   7      307.63      223.07     45.29 o 
 -15   3   7      670.38      646.61     95.30 o 
 -14   3   7        8.61       62.03     59.15 o 
 -13   3   7      181.12      154.79     37.48 o 
 -12   3   7      792.25      790.26     73.29 o 
 -11   3   7     1793.50     1714.60     95.28 o 
 -10   3   7      239.51      218.09     27.26 o 
  -9   3   7      219.16      311.07     31.86 o 
  -8   3   7      371.73      381.30     36.18 o 
  -7   3   7     1843.65     1891.16     80.96 o 
  -6   3   7        1.10       21.19     15.72 o 
  -5   3   7     4721.69     4802.00    128.61 o 
  -4   3   7    14887.40    15887.93    181.00 o 
  -3   3   7      196.38      227.01     34.75 o 
  -2   3   7     1512.66     1559.92     59.92 o 
  -1   3   7        3.61       -1.95     32.78 o 
   0   3   7        1.71       18.66     36.70 o 
   1   3   7        6.02      -12.07     18.92 o 
   2   3   7     4458.25     4454.02    107.62 o 
   3   3   7     2493.36     2499.50    111.73 o 
   4   3   7     2375.68     2414.02     75.58 o 
   5   3   7       73.07       50.57     19.35 o 
   6   3   7     1361.97     1480.54    106.20 o 
   7   3   7      306.90      227.58     37.32 o 
   8   3   7      265.45      245.82     44.07 o 
   9   3   7       74.36       49.85     21.42 o 
  10   3   7      329.05      232.91     49.34 o 
  11   3   7      370.66      436.64     67.78 o 
  12   3   7        2.63       70.47     25.69 o 
  13   3   7      127.76       81.12     37.99 o 
  14   3   7      121.47       84.25     52.77 o 
 -18   4   7       12.47      -12.19     56.51 o 
 -17   4   7        1.32       66.70     73.70 o 
 -16   4   7      147.96      181.72     44.82 o 
 -15   4   7        1.84       13.12     36.33 o 
 -14   4   7       36.24       71.01     37.45 o 
 -13   4   7      208.99      238.90     49.27 o 
 -12   4   7      101.18       27.82     32.56 o 
 -11   4   7      296.28      393.76     38.88 o 
 -10   4   7       11.19       57.43     20.71 o 
  -9   4   7        6.03       17.03     21.19 o 
  -8   4   7     4127.89     4501.95    110.46 o 
  -7   4   7       17.18      -14.77     22.32 o 
  -6   4   7        5.95       41.34     15.48 o 
  -5   4   7     3196.91     3162.88     71.46 o 
  -4   4   7       62.95       61.91     31.78 o 
  -3   4   7     4534.17     4422.27     94.47 o 
  -2   4   7      602.03      676.57     91.92 o 
  -1   4   7      101.86       96.31     58.38 o 
   0   4   7     8973.87     8877.54    134.95 o 
   1   4   7      243.95      230.21     40.08 o 
   2   4   7     1428.72     1251.18     87.35 o 
   3   4   7      249.36      208.10     37.67 o 
   4   4   7      468.37      452.10     54.74 o 
   5   4   7     1812.06     1766.69     73.67 o 
   6   4   7     2064.07     2028.25    142.16 o 
   7   4   7      425.72      419.40     59.57 o 
   8   4   7       75.02       90.40     37.61 o 
   9   4   7      217.11      179.05     51.45 o 
  10   4   7      249.49      217.43     57.07 o 
  11   4   7       94.93       62.05     51.91 o 
  12   4   7      182.05      196.34     40.54 o 
  13   4   7       82.44       96.90     51.35 o 
 -17   5   7       40.40        6.45     93.28 o 
 -16   5   7      137.90       75.12     60.48 o 
 -15   5   7        9.24        9.86     27.49 o 
 -14   5   7      355.97      353.97     68.07 o 
 -13   5   7       59.37       55.41     44.80 o 
 -12   5   7       79.98       67.81     26.95 o 
 -11   5   7       18.78       39.47     13.92 o 
 -10   5   7     3541.69     3873.49    137.13 o 
  -9   5   7      212.63      164.04     31.23 o 
  -8   5   7      474.94      490.06     46.93 o 
  -7   5   7       37.88       86.66     26.99 o 
  -6   5   7     1265.58     1309.71     53.41 o 
  -5   5   7      376.69      384.16     32.19 o 
  -4   5   7      451.83      484.42     38.61 o 
  -3   5   7      429.90      457.10     39.20 o 
  -2   5   7     1477.41     1458.13     55.61 o 
  -1   5   7      455.98      479.10     52.15 o 
   0   5   7      647.23      624.73     49.33 o 
   1   5   7      208.76      135.09     21.26 o 
   2   5   7     3871.84     4126.58    183.38 o 
   3   5   7      952.57      948.99    116.66 o 
   4   5   7       63.20       94.55     47.99 o 
   5   5   7       30.70       76.05     36.68 o 
   6   5   7      383.16      318.29     77.59 o 
   7   5   7      124.60      112.04     35.47 o 
   8   5   7     1755.99     1894.37    153.01 o 
   9   5   7       12.21       24.43     45.12 o 
  10   5   7       13.05       23.38     21.92 o 
  11   5   7       97.17       73.91     44.23 o 
  12   5   7        4.66       23.85     29.28 o 
  13   5   7       20.70        7.61     45.98 o 
 -16   6   7      169.90      160.63     61.21 o 
 -15   6   7       13.76       35.61     36.49 o 
 -14   6   7       18.70       61.77     58.46 o 
 -13   6   7      385.39      477.34    129.01 o 
 -12   6   7      252.60      145.58     32.68 o 
 -11   6   7       63.59       71.74     32.78 o 
 -10   6   7        1.08       12.48     25.19 o 
  -9   6   7       51.00       49.43     20.35 o 
  -8   6   7     2838.26     2845.31     81.76 o 
  -7   6   7      244.03      284.35     43.19 o 
  -6   6   7       23.49       72.11     26.99 o 
  -5   6   7      525.11      584.46     45.32 o 
  -4   6   7        0.23       12.13     27.95 o 
  -3   6   7      187.24      171.19     31.21 o 
  -2   6   7      831.87      856.54     53.22 o 
  -1   6   7       32.01       47.91     18.94 o 
   0   6   7     5513.00     5832.81    102.11 o 
   1   6   7      161.34      153.54     46.12 o 
   2   6   7     4249.47     4509.22    213.79 o 
   3   6   7        6.41       44.65     29.34 o 
   4   6   7      485.80      419.53     75.85 o 
   5   6   7       89.75      119.82     35.76 o 
   6   6   7      567.84      592.52     74.48 o 
   7   6   7       39.94        2.54     30.43 o 
   8   6   7       98.67       91.13     33.32 o 
   9   6   7       32.23       10.69     40.23 o 
  10   6   7      150.82       85.19     32.11 o 
  11   6   7       39.52       61.40     34.38 o 
  12   6   7        2.92       15.68     36.22 o 
 -15   7   7      124.10       89.86     64.94 o 
 -14   7   7        2.89        9.23     86.75 o 
 -13   7   7       54.83       61.46     58.37 o 
 -12   7   7       31.39       70.12     30.08 o 
 -11   7   7      463.53      535.23     73.88 o 
 -10   7   7     1277.24     1295.03     64.73 o 
  -9   7   7       89.16       91.04     23.99 o 
  -8   7   7       14.04      -18.36     20.78 o 
  -7   7   7      702.51      793.78     56.27 o 
  -6   7   7      111.87      129.42     29.52 o 
  -5   7   7      698.35      671.33     53.12 o 
  -4   7   7      675.83      705.91     61.01 o 
  -3   7   7        1.05       -6.43     16.29 o 
  -2   7   7      263.47      208.91     31.05 o 
  -1   7   7        4.44        5.51     19.55 o 
   0   7   7        2.01       42.76     34.75 o 
   1   7   7       34.33       39.35     26.15 o 
   2   7   7     1044.05     1065.28    117.57 o 
   3   7   7     1533.08     1726.41    122.92 o 
   4   7   7       22.29        1.42     42.83 o 
   5   7   7       89.69      120.90     44.64 o 
   6   7   7       27.81       36.18     22.68 o 
   7   7   7      310.16      249.27     42.92 o 
   8   7   7      480.50      523.93     75.79 o 
   9   7   7        0.56        4.08     33.58 o 
  10   7   7       61.95      117.49     35.88 o 
  11   7   7       17.24       58.88     40.71 o 
 -14   8   7       44.37       74.71     40.50 o 
 -13   8   7      120.77      200.69     68.41 o 
 -12   8   7       47.73       74.27     43.32 o 
 -11   8   7      168.72      167.36     43.05 o 
 -10   8   7       91.77      120.76     41.10 o 
  -9   8   7       85.65       57.36     30.95 o 
  -8   8   7       50.79       63.92     36.60 o 
  -7   8   7      170.52      268.74     37.75 o 
  -6   8   7       52.33       26.82     26.13 o 
  -5   8   7      232.27      193.97     36.45 o 
  -4   8   7       16.83       44.52     24.37 o 
  -3   8   7     1658.12     1721.94    100.44 o 
  -2   8   7        2.39       38.99     26.57 o 
  -1   8   7       46.60       42.41     40.46 o 
   0   8   7      138.44      169.56     51.11 o 
   1   8   7      143.41      158.31     58.72 o 
   2   8   7       19.03       63.32     44.23 o 
   3   8   7       45.72       49.64     19.98 o 
   4   8   7       89.21      132.82     75.10 o 
   5   8   7      290.29      405.45     68.41 o 
   6   8   7      328.64      370.81     61.99 o 
   7   8   7        2.62       60.35     34.65 o 
   8   8   7        2.18       40.90     30.94 o 
   9   8   7        1.89       42.13     31.50 o 
  10   8   7       17.65       57.28     43.15 o 
 -12   9   7       44.67      147.39     67.65 o 
 -11   9   7      101.18       30.81     29.82 o 
 -10   9   7       74.52       63.92     42.71 o 
  -9   9   7       18.80      -18.63     33.72 o 
  -8   9   7        0.48       34.40     34.67 o 
  -7   9   7        2.69       37.06     36.08 o 
  -6   9   7        4.58       63.45     33.98 o 
  -5   9   7      783.61      818.22     64.32 o 
  -4   9   7      829.36      749.67     78.91 o 
  -3   9   7      111.02      118.70     95.04 o 
  -2   9   7      307.18      258.21     79.52 o 
  -1   9   7        7.84       -3.16     41.20 o 
   0   9   7       59.61      118.16     81.08 o 
   1   9   7      128.93       81.89     36.94 o 
   2   9   7       20.30      127.93     63.29 o 
   3   9   7      204.39      175.69     29.53 o 
   4   9   7      232.16      199.42     50.44 o 
   5   9   7        7.13       82.36     38.33 o 
   6   9   7       25.08       46.33     48.75 o 
   7   9   7      181.97      163.71     76.50 o 
   8   9   7       60.85       50.24     51.74 o 
 -10  10   7       15.26       22.95     25.68 o 
  -9  10   7      185.10      188.51     42.81 o 
  -8  10   7        2.38       48.13     43.49 o 
  -7  10   7      253.08      210.40     58.34 o 
  -6  10   7        3.25       56.56     40.72 o 
  -5  10   7        4.00        9.89     55.62 o 
  -4  10   7       17.18       16.16     64.64 o 
  -3  10   7       12.71       40.26     51.92 o 
  -2  10   7        2.18       13.49     42.40 o 
  -1  10   7      166.95      103.86     36.08 o 
   0  10   7       30.24       37.42     68.87 o 
   1  10   7       42.69      110.76     37.75 o 
   2  10   7        8.87        7.53     39.80 o 
   3  10   7      149.25      169.17     94.93 o 
   4  10   7        2.19       49.92     50.01 o 
   5  10   7       31.04       56.25     29.51 o 
   6  10   7       34.90       53.78     60.71 o 
  -7  11   7      109.01      101.78     55.60 o 
  -6  11   7        7.52       14.19     32.64 o 
  -5  11   7       18.13       75.67     66.37 o 
  -4  11   7        1.71       61.29     52.11 o 
  -3  11   7      112.41       34.77     50.65 o 
  -2  11   7       15.64       42.84     64.57 o 
  -1  11   7        3.63       70.98     72.28 o 
   0  11   7       15.14       16.73     74.03 o 
   1  11   7      179.01      202.41     77.51 o 
   2  11   7        3.21       45.08     52.55 o 
 -18   0   8        0.48       47.48     56.65 o 
 -16   0   8      199.67      191.64     61.26 o 
 -14   0   8      219.84      130.62     66.98 o 
 -12   0   8     1168.65     1175.64    262.66 o 
 -10   0   8      400.85      497.32    113.75 o 
  -8   0   8     3124.77     2821.25    179.50 o 
  -6   0   8     2329.41     1998.01    175.66 o 
  -4   0   8    10360.27    10601.41    238.67 o 
  -2   0   8     1102.30     1376.17     97.48 o 
   0   0   8     6787.14     6951.47    142.96 o 
   2   0   8    11085.70    12027.34    236.07 o 
   4   0   8      202.34      224.34     62.28 o 
   6   0   8       50.30       41.56     56.95 o 
   8   0   8      366.51      351.07     83.54 o 
  10   0   8      751.64      780.14    213.77 o 
  12   0   8        0.77       54.26     53.05 o 
  14   0   8       37.74       -3.35     52.32 o 
 -19   1   8      139.85      122.06     34.73 o 
 -18   1   8        1.20       24.61     33.20 o 
 -17   1   8       21.42       63.16     38.45 o 
 -16   1   8      151.30       91.73     35.61 o 
 -15   1   8        2.73       49.84     37.30 o 
 -14   1   8     2290.06     2533.00    169.68 o 
 -13   1   8        0.28       78.42     36.93 o 
 -12   1   8       29.74       26.37     34.00 o 
 -11   1   8     3301.46     3709.45    177.49 o 
 -10   1   8     1977.02     1784.06    109.93 o 
  -9   1   8     2209.96     2049.10    102.56 o 
  -8   1   8     2413.36     2169.27     90.94 o 
  -7   1   8      443.41      405.57     51.10 o 
  -6   1   8     5856.81     5638.78    102.81 o 
  -5   1   8      199.82      220.89     48.18 o 
  -4   1   8      448.62      501.29     40.76 o 
  -3   1   8      502.64      516.28     42.41 o 
  -2   1   8      875.35      763.02     59.58 o 
  -1   1   8     6544.12     6547.36     95.60 o 
   0   1   8     4498.09     4935.03     93.69 o 
   1   1   8     1671.28     1713.24     62.41 o 
   2   1   8     1673.43     1486.85     61.87 o 
   3   1   8      559.56      584.20     91.99 o 
   4   1   8      935.17      882.47     67.76 o 
   5   1   8        9.83       27.35     22.71 o 
   6   1   8      749.81      745.48    109.08 o 
   7   1   8      518.51      471.78     85.85 o 
   8   1   8     2058.21     2041.61     95.36 o 
   9   1   8       33.02       34.22     14.08 o 
  10   1   8       36.23       34.08     21.33 o 
  11   1   8        3.67        4.06     28.54 o 
  12   1   8      256.22      216.04     43.93 o 
  13   1   8        0.51      -25.74     30.69 o 
  14   1   8        0.09       38.59     81.19 o 
 -19   2   8        4.97       49.65     40.47 o 
 -18   2   8      133.39      124.75     30.55 o 
 -17   2   8      255.16      277.45     80.89 o 
 -16   2   8        7.87      103.90     41.31 o 
 -15   2   8      285.16      226.15     52.26 o 
 -14   2   8      280.85      259.69     48.59 o 
 -13   2   8      374.68      431.95     63.90 o 
 -12   2   8      167.73      177.64     49.99 o 
 -11   2   8       19.19       82.60     56.70 o 
 -10   2   8     1512.59     1343.19     54.11 o 
  -9   2   8     2355.84     2176.96     55.15 o 
  -8   2   8      953.14      944.97     51.04 o 
  -7   2   8     2263.03     2125.24     75.66 o 
  -6   2   8        8.29       30.90     30.35 o 
  -5   2   8     1842.96     1669.67     62.29 o 
  -4   2   8     1877.21     1805.39     69.80 o 
  -3   2   8    11933.89    12541.00    150.80 o 
  -2   2   8     1692.72     1703.90     62.00 o 
  -1   2   8      466.66      544.72     40.22 o 
   0   2   8      742.69      780.88     48.41 o 
   1   2   8      120.09       85.81     26.86 o 
   2   2   8     2027.00     1988.80     68.70 o 
   3   2   8      130.68      272.73     64.72 o 
   4   2   8        9.88       42.19     28.37 o 
   5   2   8      894.91      917.51    220.86 o 
   6   2   8     1262.15     1191.41    263.60 o 
   7   2   8      637.61      657.45     88.53 o 
   8   2   8      822.29      766.38    122.74 o 
   9   2   8       85.92      141.20     33.57 o 
  10   2   8       26.89       31.91     23.98 o 
  11   2   8        7.09       29.22     18.19 o 
  12   2   8       11.61       24.61     21.93 o 
  13   2   8       55.03       39.49     29.13 o 
 -18   3   8       96.70       91.23     42.07 o 
 -17   3   8       37.97       76.08     39.39 o 
 -16   3   8      184.58      190.89     60.46 o 
 -15   3   8       27.27       64.35     41.38 o 
 -14   3   8       93.60      129.67     43.44 o 
 -13   3   8       29.96       62.69     46.88 o 
 -12   3   8       29.34      106.49     37.98 o 
 -11   3   8     2602.42     2502.88    103.16 o 
 -10   3   8      833.10      770.17     43.30 o 
  -9   3   8     1661.45     1765.09     54.38 o 
  -8   3   8     5752.60     5974.66     88.99 o 
  -7   3   8      750.94      722.68     43.94 o 
  -6   3   8      201.79      178.25     33.54 o 
  -5   3   8     1428.14     1341.23     69.40 o 
  -4   3   8     8401.60     8777.20    136.08 o 
  -3   3   8      562.74      631.54     46.05 o 
  -2   3   8     1391.51     1282.97     71.67 o 
  -1   3   8     1604.57     1630.47     90.44 o 
   0   3   8     1010.03     1178.55     74.06 o 
   1   3   8      155.99      167.23     43.04 o 
   2   3   8       44.98        3.80     24.68 o 
   3   3   8      276.19      307.16     42.01 o 
   4   3   8      495.66      498.68     49.30 o 
   5   3   8      525.05      496.25     72.69 o 
   6   3   8      874.34      957.06    108.87 o 
   7   3   8     1746.33     1753.12    106.01 o 
   8   3   8       11.74       31.36     21.80 o 
   9   3   8        0.32       31.78     18.80 o 
  10   3   8       21.87      -18.92     43.18 o 
  11   3   8       36.66        6.88     25.63 o 
  12   3   8        0.45        1.24     53.47 o 
  13   3   8       82.07        5.30     88.57 o 
 -18   4   8      269.12      290.31     68.46 o 
 -17   4   8       22.67       85.84     51.96 o 
 -16   4   8       97.80       93.72     36.06 o 
 -15   4   8      638.61      794.97    107.86 o 
 -14   4   8       64.48      109.23     30.35 o 
 -13   4   8      137.90      146.39     44.91 o 
 -12   4   8      115.11       90.77     41.22 o 
 -11   4   8       22.88       64.07     31.98 o 
 -10   4   8     1281.10     1140.65     57.76 o 
  -9   4   8     1480.09     1453.72     53.24 o 
  -8   4   8      111.98       59.85     25.25 o 
  -7   4   8      144.34      142.99     25.86 o 
  -6   4   8      116.78       84.31     26.29 o 
  -5   4   8     1869.49     1926.05     75.98 o 
  -4   4   8      400.49      474.86     57.74 o 
  -3   4   8     2104.00     2024.52     83.16 o 
  -2   4   8     1541.55     1590.36    109.19 o 
  -1   4   8      210.62      281.39     69.65 o 
   0   4   8       56.80      103.88     39.30 o 
   1   4   8      364.09      392.31     47.83 o 
   2   4   8      116.74      108.19     28.53 o 
   3   4   8     2830.57     2979.50     91.43 o 
   4   4   8       27.07       23.83     16.96 o 
   5   4   8      509.47      405.01     56.47 o 
   6   4   8     1421.09     1536.04    128.74 o 
   7   4   8        0.07      -17.05     37.87 o 
   8   4   8      769.75      743.93    105.71 o 
   9   4   8      545.76      583.78    102.84 o 
  10   4   8       48.84       49.86     20.84 o 
  11   4   8       41.22       86.08     31.01 o 
  12   4   8       72.33       85.84     34.67 o 
  13   4   8       37.82       85.97     43.55 o 
 -17   5   8       33.74      108.09     84.35 o 
 -16   5   8       37.01      113.60     51.71 o 
 -15   5   8       46.78       52.59     35.29 o 
 -14   5   8        1.60        8.41     42.19 o 
 -13   5   8      702.28      772.91    118.72 o 
 -12   5   8        2.96       17.01     24.75 o 
 -11   5   8       40.30       41.91     20.19 o 
 -10   5   8        5.03       -1.13     18.39 o 
  -9   5   8      334.99      351.19     68.47 o 
  -8   5   8      244.57      184.26     30.55 o 
  -7   5   8     3470.15     3680.52     84.71 o 
  -6   5   8     1248.63     1367.81     58.76 o 
  -5   5   8     1536.76     1544.91     61.82 o 
  -4   5   8      489.13      600.82     45.07 o 
  -3   5   8     2158.86     2128.34     72.56 o 
  -2   5   8      585.04      569.46     66.22 o 
  -1   5   8      558.51      572.70     41.01 o 
   0   5   8      387.38      386.08     42.57 o 
   1   5   8     6411.42     6767.78     93.68 o 
   2   5   8       73.89       54.76     46.64 o 
   3   5   8      908.91     1173.63     89.92 o 
   4   5   8      188.83      119.87     49.32 o 
   5   5   8      174.28      274.46     71.25 o 
   6   5   8       51.41       11.60     54.61 o 
   7   5   8      675.70      640.74     89.81 o 
   8   5   8       11.69       15.41     25.53 o 
   9   5   8       50.00       29.42     28.76 o 
  10   5   8       11.98       74.44     31.62 o 
  11   5   8      108.32      101.45     38.11 o 
  12   5   8        0.20      -17.26     29.51 o 
 -16   6   8       52.53       77.29     52.28 o 
 -15   6   8      398.83      421.05     93.55 o 
 -14   6   8        0.32       38.67     98.85 o 
 -13   6   8      313.36      339.33     86.55 o 
 -12   6   8      307.75      335.72     47.03 o 
 -11   6   8       32.39       27.11     23.48 o 
 -10   6   8      187.18      219.46     36.33 o 
  -9   6   8     1388.14     1449.28     77.83 o 
  -8   6   8       24.02       73.43     23.29 o 
  -7   6   8      262.16      260.12     38.57 o 
  -6   6   8       98.35      134.26     33.78 o 
  -5   6   8     2504.80     2443.01     89.68 o 
  -4   6   8       15.86       24.52     34.22 o 
  -3   6   8      375.47      330.47     35.96 o 
  -2   6   8      601.48      609.39     38.78 o 
  -1   6   8       11.38       12.00     15.18 o 
   0   6   8      174.64      192.39     29.13 o 
   1   6   8      424.22      385.18     62.96 o 
   2   6   8     1229.35     1292.24    139.10 o 
   3   6   8     1392.17     1557.08    148.75 o 
   4   6   8      598.94      701.20    110.91 o 
   5   6   8        0.03        0.01     49.65 o 
   6   6   8       14.21       87.60     49.20 o 
   7   6   8        0.31       -3.35     34.59 o 
   8   6   8       66.31      179.32     57.08 o 
   9   6   8      218.09      293.51     61.01 o 
  10   6   8        0.02       36.02     42.36 o 
  11   6   8      153.15       66.24     34.04 o 
 -15   7   8        9.03       58.81     59.93 o 
 -14   7   8       11.60       23.31     45.77 o 
 -13   7   8      122.56      121.94     61.76 o 
 -12   7   8      225.42      316.71     57.09 o 
 -11   7   8       22.33       53.89     34.34 o 
 -10   7   8       12.85       37.93     25.21 o 
  -9   7   8        0.72       32.57     24.00 o 
  -8   7   8      114.86       96.12     32.26 o 
  -7   7   8      269.37      302.37     66.48 o 
  -6   7   8       41.63       13.79     22.50 o 
  -5   7   8      394.87      435.59     39.51 o 
  -4   7   8     1146.26     1067.64     64.10 o 
  -3   7   8       91.64       91.55     26.61 o 
  -2   7   8     1029.43     1031.74     49.82 o 
  -1   7   8      201.58      170.61     33.39 o 
   0   7   8      131.51       80.90     53.56 o 
   1   7   8     1080.95     1039.32     87.88 o 
   2   7   8        2.34       22.91     26.19 o 
   3   7   8       19.44       12.12     50.76 o 
   4   7   8       12.76       58.76     35.47 o 
   5   7   8       80.33      110.20     37.66 o 
   6   7   8      466.24      555.64     85.53 o 
   7   7   8      690.63      839.23    114.10 o 
   8   7   8       18.05       27.86     39.79 o 
   9   7   8        9.59        9.42     34.59 o 
  10   7   8       99.52       91.63     40.10 o 
 -14   8   8        2.02       46.93     58.36 o 
 -13   8   8        0.56       65.31     41.48 o 
 -12   8   8       36.02       39.64     36.39 o 
 -11   8   8       38.68       69.37     30.22 o 
 -10   8   8      837.03      829.74     85.20 o 
  -9   8   8      321.94      350.12     49.54 o 
  -8   8   8       56.45       60.36     20.77 o 
  -7   8   8      290.86      361.58     46.43 o 
  -6   8   8      114.02      101.13     36.90 o 
  -5   8   8      650.76      681.00     62.13 o 
  -4   8   8      226.07      271.43     37.81 o 
  -3   8   8     1258.18     1315.48     79.82 o 
  -2   8   8      403.40      444.44    102.04 o 
  -1   8   8       35.93       69.06     37.69 o 
   0   8   8      495.37      621.51     82.79 o 
   1   8   8       27.75       70.61     42.67 o 
   2   8   8        2.51       46.22     24.48 o 
   3   8   8       21.99       52.50     50.06 o 
   4   8   8      216.80      167.28     53.02 o 
   5   8   8      243.91      293.76     59.52 o 
   6   8   8       12.05       27.28     34.86 o 
   7   8   8        4.33       39.72     47.08 o 
   8   8   8      345.92      377.96     78.27 o 
   9   8   8        4.23       73.02     95.55 o 
 -12   9   8       29.65       65.13     44.04 o 
 -11   9   8      314.56      201.82     51.12 o 
 -10   9   8       66.84       -9.09     32.82 o 
  -9   9   8      642.19      752.03     66.91 o 
  -8   9   8      118.38      193.40     48.76 o 
  -7   9   8        7.08       72.39     33.62 o 
  -6   9   8      331.32      313.16     44.19 o 
  -5   9   8        1.08       17.88     34.29 o 
  -4   9   8        3.84        8.30     31.90 o 
  -3   9   8       73.91      100.65     35.04 o 
  -2   9   8      274.65      228.93     52.93 o 
  -1   9   8      439.50      452.23     75.91 o 
   0   9   8      166.57      151.35     66.03 o 
   1   9   8        9.36       18.69     25.78 o 
   2   9   8      101.98       95.39     37.02 o 
   3   9   8        1.41      -17.79     33.80 o 
   4   9   8       99.06       95.64     44.92 o 
   5   9   8       55.96       90.44     37.38 o 
   6   9   8       88.49      114.29     70.16 o 
   7   9   8      123.44      115.42     57.71 o 
 -10  10   8        4.21       77.32     40.38 o 
  -9  10   8       16.39      110.96     53.82 o 
  -8  10   8      136.13      198.45     57.06 o 
  -7  10   8      185.09      222.86     55.89 o 
  -6  10   8        1.19       69.93     89.44 o 
  -5  10   8      167.93       68.58     86.82 o 
  -4  10   8      126.01      160.10     69.63 o 
  -3  10   8      163.58      106.46     57.64 o 
  -2  10   8       35.25       54.72     26.23 o 
  -1  10   8       51.61       70.40     29.50 o 
   0  10   8       46.40       51.94     38.52 o 
   1  10   8       29.48       52.92     30.56 o 
   2  10   8      245.91      166.54     62.49 o 
   3  10   8        0.35       76.94     66.44 o 
   4  10   8       36.49       69.64     37.14 o 
   5  10   8        9.30       16.19     33.42 o 
  -6  11   8      219.75      146.69     65.48 o 
  -5  11   8        0.17        3.43     61.61 o 
  -4  11   8        1.68       25.49     70.77 o 
  -3  11   8        4.88        2.73     69.97 o 
  -2  11   8        1.37      -30.50     70.76 o 
  -1  11   8        7.52      -52.41     75.37 o 
   0  11   8       23.10       29.98     74.40 o 
   1  11   8        7.28       79.83     89.11 o 
 -19   0   9      251.73      377.61    114.39 o 
 -17   0   9       83.54       27.89     56.01 o 
 -15   0   9      272.11      262.89     76.81 o 
 -13   0   9     3111.68     3381.99    216.73 o 
 -11   0   9      508.79      440.28    155.97 o 
  -9   0   9     1003.50     1074.85    131.66 o 
  -7   0   9      152.99      245.45     69.23 o 
  -5   0   9     3068.85     2862.55    124.99 o 
  -3   0   9     7051.47     7901.29    159.21 o 
  -1   0   9    12365.25    13064.64    199.52 o 
   1   0   9     2252.11     2504.31    124.06 o 
   3   0   9     3786.43     3684.34    133.88 o 
   5   0   9     1265.37     1476.41    332.83 o 
   7   0   9     2240.25     2152.70    317.14 o 
   9   0   9       62.70       60.73     31.19 o 
  11   0   9       19.01       -4.95     56.12 o 
  13   0   9      118.27      115.69     60.93 o 
 -19   1   9       10.35       58.72     43.37 o 
 -18   1   9      119.42      168.36     54.26 o 
 -17   1   9       84.46      202.10     50.16 o 
 -16   1   9      297.16      369.39     58.83 o 
 -15   1   9        4.27       51.36     43.61 o 
 -14   1   9        6.69       35.90     33.33 o 
 -13   1   9     1752.81     2047.57    137.99 o 
 -12   1   9      576.01      530.88     77.45 o 
 -11   1   9     3588.85     3944.05    158.79 o 
 -10   1   9     1357.00     1473.83    132.58 o 
  -9   1   9        2.93       21.80     14.10 o 
  -8   1   9     5309.20     5546.12    136.60 o 
  -7   1   9     1950.44     1987.94     83.59 o 
  -6   1   9     1391.38     1198.49     76.39 o 
  -5   1   9     1839.16     2008.86     71.71 o 
  -4   1   9      289.39      365.28     49.07 o 
  -3   1   9    23654.61    25523.27    210.63 o 
  -2   1   9      734.76      722.28     61.77 o 
  -1   1   9       52.44       55.69     17.01 o 
   0   1   9     1914.18     1923.59     85.91 o 
   1   1   9      928.31      793.32     61.10 o 
   2   1   9     1280.70     1405.21     66.31 o 
   3   1   9     3027.81     3203.02     93.55 o 
   4   1   9       31.90       56.66     19.36 o 
   5   1   9     1347.62     1373.99    106.77 o 
   6   1   9      118.06       79.13     28.57 o 
   7   1   9      372.48      335.06     60.88 o 
   8   1   9      572.58      487.51     92.59 o 
   9   1   9      208.08      140.85     53.04 o 
  10   1   9       55.81       94.96     34.13 o 
  11   1   9      222.77      154.40     54.23 o 
  12   1   9       62.87       55.90     29.75 o 
  13   1   9       21.62       -2.46     38.40 o 
 -19   2   9       10.29       59.99     28.64 o 
 -18   2   9      174.02      262.09     60.22 o 
 -17   2   9      110.25      113.77     46.74 o 
 -16   2   9       79.39       76.82     41.65 o 
 -15   2   9       64.24       57.30     37.91 o 
 -14   2   9      426.48      573.50     64.94 o 
 -13   2   9       92.55       87.78     38.50 o 
 -12   2   9       75.63       24.60     34.99 o 
 -11   2   9      181.90      159.90     47.82 o 
 -10   2   9     3456.35     3444.16    122.61 o 
  -9   2   9     1934.22     1877.18     92.91 o 
  -8   2   9       47.37       65.10     20.84 o 
  -7   2   9     3985.43     3767.37     89.35 o 
  -6   2   9     1649.80     1429.60     87.63 o 
  -5   2   9      926.58      890.27     51.79 o 
  -4   2   9       18.10        1.98     27.69 o 
  -3   2   9     3546.10     3868.12    134.59 o 
  -2   2   9     2890.33     2974.65     96.46 o 
  -1   2   9     2205.77     2292.95     77.78 o 
   0   2   9     2012.33     1904.88     76.22 o 
   1   2   9     1885.73     1945.96    102.97 o 
   2   2   9      780.44      772.81     52.34 o 
   3   2   9      521.99      561.65     53.94 o 
   4   2   9     1641.16     1834.54     80.02 o 
   5   2   9      138.68      116.60     45.07 o 
   6   2   9     1125.37     1117.44    200.96 o 
   7   2   9      187.96      124.95     38.54 o 
   8   2   9     1744.04     1711.42    270.51 o 
   9   2   9      107.41      108.11     42.03 o 
  10   2   9      125.33       94.75     30.13 o 
  11   2   9       25.81       27.61     24.37 o 
  12   2   9       13.93       38.06     27.15 o 
 -18   3   9       17.79       77.67     32.97 o 
 -17   3   9       73.38       92.78     30.97 o 
 -16   3   9      341.72      353.31     46.89 o 
 -15   3   9      350.68      341.22     52.91 o 
 -14   3   9       22.01      115.30     53.41 o 
 -13   3   9       43.94       53.91     45.30 o 
 -12   3   9      231.55      315.38     61.84 o 
 -11   3   9      107.30      150.14     49.90 o 
 -10   3   9        0.85       21.98     15.91 o 
  -9   3   9     1474.49     1388.04     53.94 o 
  -8   3   9     4117.84     4289.97    112.83 o 
  -7   3   9     1116.32     1097.23     58.22 o 
  -6   3   9      413.56      435.15     46.93 o 
  -5   3   9        5.24        7.71     35.40 o 
  -4   3   9      195.60      261.84     57.18 o 
  -3   3   9        2.05       20.67     36.64 o 
  -2   3   9     2904.70     2948.78     85.98 o 
  -1   3   9     3178.32     3483.24     93.75 o 
   0   3   9      598.99      650.20     63.74 o 
   1   3   9       19.26       44.34     40.88 o 
   2   3   9     1045.54     1125.81    117.62 o 
   3   3   9     1842.56     2235.41    116.62 o 
   4   3   9      385.17      400.66     50.20 o 
   5   3   9      679.69      636.10     87.78 o 
   6   3   9       98.00       70.74     21.66 o 
   7   3   9     1841.98     1824.12    199.56 o 
   8   3   9       73.22       60.25     39.57 o 
   9   3   9      357.97      394.22     82.36 o 
  10   3   9      712.59      593.61    155.37 o 
  11   3   9       70.45      107.77     52.30 o 
  12   3   9        5.20       15.94     45.39 o 
 -18   4   9      173.67      278.58     86.54 o 
 -17   4   9      176.08      192.14     44.96 o 
 -16   4   9        0.23       21.09     30.53 o 
 -15   4   9      339.86      586.89     77.72 o 
 -14   4   9        1.53       78.05     41.14 o 
 -13   4   9        1.02       26.25     42.85 o 
 -12   4   9      428.23      585.22     68.20 o 
 -11   4   9      132.07      124.91     33.46 o 
 -10   4   9        6.40       24.71     27.76 o 
  -9   4   9      882.44      774.38     53.01 o 
  -8   4   9      400.74      410.55     45.09 o 
  -7   4   9     3310.00     3251.61     92.20 o 
  -6   4   9     1085.37     1152.79     54.43 o 
  -5   4   9     2097.39     2190.40     89.53 o 
  -4   4   9     2209.55     2463.61    122.97 o 
  -3   4   9      715.23      829.93     83.71 o 
  -2   4   9       21.03        6.39     41.15 o 
  -1   4   9       98.01       52.33     42.99 o 
   0   4   9     2407.24     2480.12     89.80 o 
   1   4   9     2809.88     2973.45     89.50 o 
   2   4   9      951.35      957.91     60.21 o 
   3   4   9     1337.04     1259.02    107.18 o 
   4   4   9       57.89       45.88     41.69 o 
   5   4   9      708.87      496.90     68.02 o 
   6   4   9      141.15      229.36     56.64 o 
   7   4   9        0.95      -14.31     39.52 o 
   8   4   9      596.61      521.04    122.18 o 
   9   4   9      255.08      188.27     53.79 o 
  10   4   9       34.64       36.67     42.93 o 
  11   4   9       37.98       48.36     31.86 o 
  12   4   9       33.01       35.41     53.42 o 
 -17   5   9       80.92      102.18     72.72 o 
 -16   5   9       15.38        2.54     42.28 o 
 -15   5   9       16.54       15.55     41.44 o 
 -14   5   9     1223.57     1333.32     92.28 o 
 -13   5   9      103.24      129.47     87.21 o 
 -12   5   9       32.29       65.01     22.21 o 
 -11   5   9        1.96       13.43     20.91 o 
 -10   5   9      447.00      485.80     44.35 o 
  -9   5   9       68.49       49.91     27.50 o 
  -8   5   9      782.76      706.32     64.47 o 
  -7   5   9      169.53      200.80     43.47 o 
  -6   5   9     1377.74     1471.15     68.71 o 
  -5   5   9      275.13      242.11     32.88 o 
  -4   5   9      421.81      440.40     40.98 o 
  -3   5   9      169.38      178.09     43.65 o 
  -2   5   9     4384.87     4407.40    129.01 o 
  -1   5   9      334.51      336.28     43.10 o 
   0   5   9      315.89      318.72     50.62 o 
   1   5   9      421.59      324.98     37.77 o 
   2   5   9       14.39       -3.56     46.83 o 
   3   5   9      145.61      145.92     39.40 o 
   4   5   9     3055.56     3058.68    180.37 o 
   5   5   9      111.19       68.00     46.22 o 
   6   5   9      412.17      465.40    104.78 o 
   7   5   9       75.76       68.35     42.56 o 
   8   5   9       29.69       69.26     39.82 o 
   9   5   9       13.99       91.65     40.39 o 
  10   5   9       79.80       43.24     33.69 o 
  11   5   9       13.30       46.79     37.98 o 
 -16   6   9        8.69       75.77     49.77 o 
 -15   6   9        0.23       35.15     58.17 o 
 -14   6   9       78.85       38.21     19.77 o 
 -13   6   9        3.39       33.11     58.96 o 
 -12   6   9     1424.18     1523.18     78.37 o 
 -11   6   9       27.25       64.19     30.39 o 
 -10   6   9        9.44       20.46     28.70 o 
  -9   6   9       49.87       73.14     26.71 o 
  -8   6   9       19.78       20.16     19.94 o 
  -7   6   9      150.31      153.80     27.63 o 
  -6   6   9      108.15      150.70     32.23 o 
  -5   6   9       43.35       69.59     29.74 o 
  -4   6   9     3617.90     3982.98    126.10 o 
  -3   6   9       21.27       33.31     27.03 o 
  -2   6   9      556.33      572.08     58.15 o 
  -1   6   9       44.60       49.56     16.22 o 
   0   6   9     1482.12     1298.01    100.68 o 
   1   6   9      273.29      215.41     89.02 o 
   2   6   9       42.13       45.43     40.55 o 
   3   6   9        0.44        7.64     37.96 o 
   4   6   9      393.70      407.61     81.03 o 
   5   6   9        0.17       92.06     51.95 o 
   6   6   9      171.25      159.74     63.44 o 
   7   6   9       26.90       71.42     58.84 o 
   8   6   9      237.72      192.82     55.20 o 
   9   6   9        1.92       30.47     55.25 o 
  10   6   9        7.89       42.58     54.66 o 
 -15   7   9      276.17      266.07     91.09 o 
 -14   7   9      270.14      287.23     95.07 o 
 -13   7   9      174.12      156.34     59.36 o 
 -12   7   9      170.38      163.45     57.73 o 
 -11   7   9      320.02      319.81     48.22 o 
 -10   7   9        3.21       46.35     22.54 o 
  -9   7   9      380.82      474.62     48.59 o 
  -8   7   9      504.11      496.22     47.33 o 
  -7   7   9      171.50      116.69     29.35 o 
  -6   7   9        3.81       42.52     25.13 o 
  -5   7   9      333.51      357.80     41.38 o 
  -4   7   9      174.30      207.69     44.81 o 
  -3   7   9      632.38      611.77     43.71 o 
  -2   7   9     1119.18     1227.76     76.64 o 
  -1   7   9     1406.48     1513.64    110.42 o 
   0   7   9      170.22      148.16     62.58 o 
   1   7   9       60.09      112.52     30.85 o 
   2   7   9       94.82      110.32     38.81 o 
   3   7   9      348.41      412.07     71.59 o 
   4   7   9      114.87      128.88     45.48 o 
   5   7   9        5.97       19.28     39.92 o 
   6   7   9       56.17       33.25     38.95 o 
   7   7   9       77.32       47.08     45.55 o 
   8   7   9       16.26       36.60     36.10 o 
   9   7   9      106.88       93.21     50.48 o 
 -14   8   9      117.89      131.52     86.33 o 
 -13   8   9       10.30       72.77     52.68 o 
 -12   8   9        1.65      -17.21     49.55 o 
 -11   8   9       27.61      103.94     32.25 o 
 -10   8   9      133.28      155.61     41.13 o 
  -9   8   9      455.26      448.97     44.77 o 
  -8   8   9        5.35        8.91     17.58 o 
  -7   8   9      604.42      643.77     59.09 o 
  -6   8   9       18.49       43.32     24.08 o 
  -5   8   9        2.76       18.47     29.39 o 
  -4   8   9        1.25       -1.37     23.22 o 
  -3   8   9      145.98      200.65     49.74 o 
  -2   8   9       89.05      108.08     46.50 o 
  -1   8   9        3.78       28.07     42.95 o 
   0   8   9      170.98      163.68     51.94 o 
   1   8   9     1138.34     1118.52    117.89 o 
   2   8   9       74.35       41.95     52.46 o 
   3   8   9       72.49       71.16     53.59 o 
   4   8   9        0.71       92.36     40.42 o 
   5   8   9        0.09       15.76     67.56 o 
   6   8   9       63.51       73.43     45.89 o 
   7   8   9       85.95      175.42     66.41 o 
   8   8   9      273.49      323.95     78.58 o 
 -12   9   9       30.82      126.69     60.72 o 
 -11   9   9        0.11      -16.33     43.36 o 
 -10   9   9       66.83       39.89     30.79 o 
  -9   9   9      242.73      417.53     70.83 o 
  -8   9   9      511.33      458.74     57.51 o 
  -7   9   9       93.87       64.40     32.28 o 
  -6   9   9      161.41      115.78     35.92 o 
  -5   9   9       53.23       77.01     35.52 o 
  -4   9   9       24.95       77.93     35.99 o 
  -3   9   9      191.64      191.18     51.33 o 
  -2   9   9       40.93       33.45     43.58 o 
  -1   9   9      537.41      486.26     71.05 o 
   0   9   9      197.39      130.80     57.91 o 
   1   9   9       21.07       45.21     29.90 o 
   2   9   9      135.43       94.23     61.48 o 
   3   9   9       73.34       77.22     41.10 o 
   4   9   9        4.76       30.39     36.80 o 
   5   9   9       67.98       76.97     38.11 o 
   6   9   9       95.88       76.77     45.56 o 
  -9  10   9       16.41       56.77     46.14 o 
  -8  10   9      121.66      125.69     48.23 o 
  -7  10   9       67.45       88.88     68.46 o 
  -6  10   9        3.52       23.36     44.53 o 
  -5  10   9      111.99      112.07     56.91 o 
  -4  10   9       10.92       43.32     64.30 o 
  -3  10   9       13.20       26.63     34.32 o 
  -2  10   9       44.44       19.44     35.99 o 
  -1  10   9       97.56       97.89     64.02 o 
   0  10   9       24.68       77.93     50.85 o 
   1  10   9       16.91       48.32     39.62 o 
   2  10   9        2.22       27.14     34.86 o 
   3  10   9       54.84       41.89     51.27 o 
   4  10   9       37.53        5.89     48.92 o 
  -4  11   9        3.02      -35.59     66.66 o 
  -3  11   9      240.57      225.50     72.17 o 
  -2  11   9        2.36       62.40     75.43 o 
 -18   0  10      371.56      425.64    121.30 o 
 -16   0  10      973.91      946.51    205.40 o 
 -14   0  10      200.65      152.82     62.95 o 
 -12   0  10      778.88     1028.92    186.21 o 
 -10   0  10        6.85      148.30     82.45 o 
  -8   0  10     2839.34     2650.68    103.41 o 
  -6   0  10      282.21      207.37     46.05 o 
  -4   0  10     1250.40     1222.37    107.17 o 
  -2   0  10    14475.52    16294.65    237.61 o 
   0   0  10     4126.32     4229.64    146.96 o 
   2   0  10      699.59      721.61     85.74 o 
   4   0  10      184.98      292.56     66.31 o 
   6   0  10     1511.00     1320.01    358.60 o 
   8   0  10        4.95       58.30     38.93 o 
  10   0  10      441.97      327.81    120.89 o 
  12   0  10        4.98      -54.51     63.92 o 
 -19   1  10       12.38       35.05     43.36 o 
 -18   1  10      229.09      412.07     69.52 o 
 -17   1  10       95.39      141.78     45.75 o 
 -16   1  10       26.74        9.31     43.43 o 
 -15   1  10      391.63      405.40     56.96 o 
 -14   1  10       28.88       31.82     25.01 o 
 -13   1  10      651.53      663.23     87.88 o 
 -12   1  10      520.39      613.04     87.92 o 
 -11   1  10     1087.14      919.87    162.58 o 
 -10   1  10     2741.73     2569.12    116.62 o 
  -9   1  10        4.04       86.31     47.44 o 
  -8   1  10       70.64       94.68     30.67 o 
  -7   1  10     2149.36     2285.44     77.16 o 
  -6   1  10     1532.00     1546.75    116.79 o 
  -5   1  10      809.28      683.13     59.34 o 
  -4   1  10      368.39      332.33     43.52 o 
  -3   1  10     1531.69     1565.54     87.58 o 
  -2   1  10     6859.37     7325.00    117.36 o 
  -1   1  10      659.60      600.60     64.99 o 
   0   1  10     5959.21     6073.77    116.07 o 
   1   1  10      315.26      304.66     36.62 o 
   2   1  10      133.74      139.45     31.29 o 
   3   1  10      207.61      192.88     39.35 o 
   4   1  10     1622.27     1812.93     85.97 o 
   5   1  10        6.15       55.37     19.05 o 
   6   1  10        5.78       -1.87     18.48 o 
   7   1  10      120.49       96.00     25.02 o 
   8   1  10     1604.69     1579.15    260.60 o 
   9   1  10      246.70      176.34     50.11 o 
  10   1  10       39.13       57.00     29.15 o 
  11   1  10       53.58       25.89     31.56 o 
  12   1  10        0.14       22.00     54.22 o 
 -19   2  10        2.73       73.85     37.55 o 
 -18   2  10       98.14      125.40     47.12 o 
 -17   2  10      103.37      103.22     51.22 o 
 -16   2  10        4.61       36.97     35.60 o 
 -15   2  10        6.97      -26.95     33.08 o 
 -14   2  10      486.47      480.08     73.33 o 
 -13   2  10      785.37      898.99     93.50 o 
 -12   2  10      108.83       85.48     67.50 o 
 -11   2  10     1019.79     1044.38     97.49 o 
 -10   2  10      196.13      197.64     41.10 o 
  -9   2  10     2156.78     2026.04     80.00 o 
  -8   2  10      284.75      361.07     52.08 o 
  -7   2  10     5055.72     5230.69    140.95 o 
  -6   2  10     1932.60     1904.89    189.87 o 
  -5   2  10       31.42       26.43     29.08 o 
  -4   2  10       35.89       33.15     58.96 o 
  -3   2  10     1525.83     1403.46     66.86 o 
  -2   2  10      905.65      862.96     55.94 o 
  -1   2  10       51.64       86.43     35.83 o 
   0   2  10      209.73      277.98     54.15 o 
   1   2  10     3883.52     3730.09    102.39 o 
   2   2  10      329.51      261.46     52.97 o 
   3   2  10      983.04     1060.65     78.53 o 
   4   2  10        4.04       42.58     34.22 o 
   5   2  10        7.53       13.08     39.88 o 
   6   2  10      148.76      101.78     35.51 o 
   7   2  10        2.03       43.74     21.03 o 
   8   2  10      553.09      549.75    104.01 o 
   9   2  10      178.92      155.23     34.11 o 
  10   2  10      143.89       76.33     31.46 o 
  11   2  10      104.20       88.94     46.10 o 
  12   2  10       36.34        4.30     39.31 o 
 -18   3  10        2.39       83.91     40.91 o 
 -17   3  10      100.57      126.39     39.81 o 
 -16   3  10      198.07      138.89     41.25 o 
 -15   3  10      285.91      395.96     73.40 o 
 -14   3  10       49.98       53.88     43.65 o 
 -13   3  10       88.93       97.66     50.65 o 
 -12   3  10      799.04      912.61     80.91 o 
 -11   3  10      580.18      476.15     40.95 o 
 -10   3  10      485.19      549.56     38.26 o 
  -9   3  10      162.08      139.55     33.30 o 
  -8   3  10     2988.34     2839.09     94.87 o 
  -7   3  10      482.95      472.61     66.06 o 
  -6   3  10     1967.60     1877.62     83.06 o 
  -5   3  10     4994.17     5178.93    150.21 o 
  -4   3  10     1112.55     1282.08     70.97 o 
  -3   3  10      555.82      609.45     94.86 o 
  -2   3  10       42.10       78.61     33.84 o 
  -1   3  10       13.71       57.05     29.30 o 
   0   3  10        2.84        2.69     26.99 o 
   1   3  10      689.57      622.62    133.74 o 
   2   3  10      600.14      667.44     74.60 o 
   3   3  10     2496.35     2797.29    130.80 o 
   4   3  10      641.30      590.97    121.49 o 
   5   3  10       62.52       53.04     36.20 o 
   6   3  10        3.47       69.33     47.50 o 
   7   3  10      162.85       97.73     68.21 o 
   8   3  10       13.27       59.47     34.90 o 
   9   3  10      338.88      307.15     90.01 o 
  10   3  10      170.89      247.18     59.82 o 
  11   3  10        1.99       74.69     41.56 o 
  12   3  10        6.39       -1.90     30.83 o 
 -18   4  10        0.28      107.20     55.26 o 
 -17   4  10        7.28       29.85     39.27 o 
 -16   4  10       13.87        8.36     32.14 o 
 -15   4  10       38.30      -43.68     43.68 o 
 -14   4  10      769.83      851.22     85.37 o 
 -13   4  10      306.72      308.06     86.01 o 
 -12   4  10      108.56       68.24     36.76 o 
 -11   4  10        1.75       35.41     45.09 o 
 -10   4  10       10.38       37.00     22.04 o 
  -9   4  10      119.07      125.71     26.89 o 
  -8   4  10        1.46       -1.47     26.31 o 
  -7   4  10     2657.08     2520.87     73.70 o 
  -6   4  10     2587.51     2735.43    104.74 o 
  -5   4  10       30.82       24.88     36.39 o 
  -4   4  10      379.88      340.31     44.32 o 
  -3   4  10        1.15      -13.29     29.81 o 
  -2   4  10       51.23       66.18     31.12 o 
  -1   4  10     4048.56     4097.34    205.29 o 
   0   4  10       34.74       30.10     50.46 o 
   1   4  10       65.75       49.68     27.44 o 
   2   4  10      615.86      575.88     53.31 o 
   3   4  10      134.14      108.93     34.91 o 
   4   4  10      935.84     1092.62     74.16 o 
   5   4  10      325.42      177.67    121.32 o 
   6   4  10       22.91       49.90     85.04 o 
   7   4  10      290.94      332.38     84.28 o 
   8   4  10      125.74      123.64     49.56 o 
   9   4  10      122.60      123.54     88.02 o 
  10   4  10       53.16       63.30     48.79 o 
  11   4  10      205.73      294.00     64.37 o 
 -17   5  10      334.59      355.54    108.92 o 
 -16   5  10        0.63       20.91     34.44 o 
 -15   5  10       85.58      105.18     52.87 o 
 -14   5  10       23.91       62.89     44.61 o 
 -13   5  10      146.35       59.83     26.97 o 
 -12   5  10       63.43       47.41     51.59 o 
 -11   5  10      523.96      528.34     45.39 o 
 -10   5  10      233.14      203.86     33.59 o 
  -9   5  10      411.84      448.44     43.17 o 
  -8   5  10      113.31      133.80     29.39 o 
  -7   5  10      495.53      496.28     51.22 o 
  -6   5  10        6.71       34.03     19.69 o 
  -5   5  10        0.76        3.48     25.55 o 
  -4   5  10       74.34      103.45     32.06 o 
  -3   5  10     5033.60     5311.53    199.77 o 
  -2   5  10      387.71      380.94     95.83 o 
  -1   5  10     1402.05     1419.11     70.99 o 
   0   5  10      409.71      458.40     62.28 o 
   1   5  10      806.69      765.61     54.41 o 
   2   5  10       21.12      117.76     71.02 o 
   3   5  10      508.27      468.09     82.21 o 
   4   5  10        2.10       57.01     37.48 o 
   5   5  10      532.51      613.12    200.54 o 
   6   5  10       10.72       11.67     33.05 o 
   7   5  10       52.72      119.73     51.53 o 
   8   5  10        0.50       21.55     36.66 o 
   9   5  10      333.52      244.46     83.96 o 
  10   5  10        7.61       79.51     42.06 o 
  11   5  10        0.70       12.74     30.31 o 
 -16   6  10       45.36        4.12     60.73 o 
 -15   6  10       56.89       60.55     50.60 o 
 -14   6  10      165.87      190.42     48.66 o 
 -13   6  10      146.85      129.84     44.77 o 
 -12   6  10        0.01       48.06     25.01 o 
 -11   6  10      143.70      151.24     56.95 o 
 -10   6  10        3.26       -4.61     29.42 o 
  -9   6  10      507.26      634.75     64.91 o 
  -8   6  10       61.39       33.25     28.94 o 
  -7   6  10     1062.30     1168.27     57.19 o 
  -6   6  10     1310.86     1234.00     60.93 o 
  -5   6  10      194.20      148.57     31.21 o 
  -4   6  10       84.06       73.78     30.62 o 
  -3   6  10      170.04      180.05     33.53 o 
  -2   6  10      209.60      172.59     33.97 o 
  -1   6  10     1453.86     1603.03     59.45 o 
   0   6  10        8.65      -26.08     45.19 o 
   1   6  10       26.13       33.21     49.18 o 
   2   6  10       32.76       26.50     50.78 o 
   3   6  10      330.24      219.01    124.29 o 
   4   6  10      164.26       95.64     43.94 o 
   5   6  10      311.00      222.15     68.92 o 
   6   6  10       14.99      -49.38     49.38 o 
   7   6  10      467.48      551.72    112.62 o 
   8   6  10       88.56       52.04     42.99 o 
   9   6  10       32.04       54.57     53.52 o 
  10   6  10        9.49       15.05     51.34 o 
 -15   7  10        1.11       31.81     62.77 o 
 -14   7  10       35.18       61.88     62.28 o 
 -13   7  10       13.86       70.02     54.40 o 
 -12   7  10      151.23       97.50     34.32 o 
 -11   7  10      464.91      519.41     62.68 o 
 -10   7  10       99.78      113.52     28.14 o 
  -9   7  10       63.75       63.61     27.66 o 
  -8   7  10      767.36      788.90     51.21 o 
  -7   7  10       31.65       17.14     25.15 o 
  -6   7  10       30.71       67.29     23.74 o 
  -5   7  10      350.56      368.86     49.80 o 
  -4   7  10      790.70      716.81     71.17 o 
  -3   7  10     1770.53     1737.50     78.66 o 
  -2   7  10      116.59       87.18     26.26 o 
  -1   7  10       54.21       55.05     32.24 o 
   0   7  10       41.42      174.27     49.75 o 
   1   7  10        9.22       28.57     35.10 o 
   2   7  10     1067.53     1094.13    123.28 o 
   3   7  10      128.18       97.45     42.09 o 
   4   7  10        4.57       55.07     32.47 o 
   5   7  10        1.30       56.46     61.00 o 
   6   7  10      143.59      255.42     64.26 o 
   7   7  10       17.74       56.83     36.01 o 
   8   7  10       33.32       30.20     31.09 o 
   9   7  10      268.86      248.04    115.65 o 
 -14   8  10      198.03      197.14     59.35 o 
 -13   8  10      155.92       68.69     93.76 o 
 -12   8  10        0.15       72.06     40.07 o 
 -11   8  10      170.75      230.51     59.22 o 
 -10   8  10       35.40       76.37     29.68 o 
  -9   8  10      302.03      239.21     37.15 o 
  -8   8  10       22.25       40.78     24.68 o 
  -7   8  10      416.99      448.89     44.21 o 
  -6   8  10      270.31      254.64     38.33 o 
  -5   8  10        9.49       -0.18     29.13 o 
  -4   8  10      515.45      523.12     62.74 o 
  -3   8  10       15.30       35.23     38.56 o 
  -2   8  10        4.90       30.37     62.27 o 
  -1   8  10      227.69      139.69     64.77 o 
   0   8  10      181.16      170.05     55.04 o 
   1   8  10      152.50       83.83     35.99 o 
   2   8  10      219.47      107.40     50.09 o 
   3   8  10       54.45       59.33     39.54 o 
   4   8  10      177.91      130.74     44.55 o 
   5   8  10        8.89       66.05     36.71 o 
   6   8  10       39.00       44.32     34.22 o 
   7   8  10       24.16       11.03     50.27 o 
 -12   9  10       23.61       12.44     51.53 o 
 -11   9  10       17.63       42.10     26.09 o 
 -10   9  10      123.22       39.89     37.58 o 
  -9   9  10       97.69       64.90     25.37 o 
  -8   9  10       31.37       70.35     26.46 o 
  -7   9  10      195.33      166.57     40.34 o 
  -6   9  10      230.44      232.90     39.45 o 
  -5   9  10      434.95      532.23     68.45 o 
  -4   9  10      116.79      147.82     48.00 o 
  -3   9  10       50.39      -41.90     41.90 o 
  -2   9  10       91.78      103.86     34.79 o 
  -1   9  10       15.35       79.85     39.52 o 
   0   9  10       71.40      109.43     61.62 o 
   1   9  10       17.96       43.83     52.75 o 
   2   9  10       22.67       57.73     31.63 o 
   3   9  10      228.60      289.65     62.56 o 
   4   9  10       63.37      119.14     55.70 o 
   5   9  10        3.76       64.68     48.59 o 
  -9  10  10       84.61       57.51     35.69 o 
  -8  10  10      153.50      230.52     86.47 o 
  -7  10  10      108.84       35.69     45.68 o 
  -6  10  10       18.04      101.22     67.17 o 
  -5  10  10        4.60       41.75     63.93 o 
  -4  10  10       32.97       40.26     39.34 o 
  -3  10  10        2.19       23.39     29.15 o 
  -2  10  10      154.23      140.30     88.63 o 
  -1  10  10       25.65        2.89     46.54 o 
   0  10  10      135.76       36.10     52.51 o 
   1  10  10        6.92       23.99     35.06 o 
   2  10  10       37.43       34.34     41.14 o 
 -19   0  11      118.25       96.80    107.67 o 
 -17   0  11       13.09       91.09     63.97 o 
 -15   0  11      524.24      600.67    102.08 o 
 -13   0  11      549.44      560.91    107.07 o 
 -11   0  11      141.20      250.91     94.12 o 
  -9   0  11     1093.03      802.66    125.60 o 
  -7   0  11     5819.18     6135.55    237.36 o 
  -5   0  11     6894.13     6942.44    159.83 o 
  -3   0  11       12.07       25.90     35.66 o 
  -1   0  11     9078.18     9117.91    330.62 o 
   1   0  11     1108.43     1183.97    288.27 o 
   3   0  11      698.21      646.33     84.96 o 
   5   0  11      135.34      104.20     58.38 o 
   7   0  11      207.68      132.58     55.94 o 
   9   0  11     1312.28     1091.71    257.38 o 
  11   0  11      151.14      135.69     57.73 o 
 -19   1  11       20.34       25.81     36.40 o 
 -18   1  11        9.42        4.34     49.97 o 
 -17   1  11      786.35      975.81     86.72 o 
 -16   1  11        3.42       39.30     31.95 o 
 -15   1  11     1061.78     1125.83     98.32 o 
 -14   1  11       96.76      156.15     40.14 o 
 -13   1  11      300.01      210.79     58.61 o 
 -12   1  11      878.72      860.95    115.15 o 
 -11   1  11       11.94       22.02     57.48 o 
 -10   1  11      292.03      225.64     78.74 o 
  -9   1  11     1592.58     1582.23    119.35 o 
  -8   1  11       86.78       65.65     28.36 o 
  -7   1  11     3603.12     3477.08    141.88 o 
  -6   1  11       17.00       20.19     20.00 o 
  -5   1  11     1956.49     2270.93     86.57 o 
  -4   1  11      865.13      869.42     89.55 o 
  -3   1  11      902.73     1054.29     76.96 o 
  -2   1  11     1894.09     1845.21     88.06 o 
  -1   1  11      777.01      683.05     59.84 o 
   0   1  11       14.65       14.12     32.54 o 
   1   1  11     4067.72     4121.91    111.61 o 
   2   1  11        7.16       75.72     28.36 o 
   3   1  11       28.20       55.59     31.34 o 
   4   1  11      667.87      599.78     60.65 o 
   5   1  11      518.47      495.81     55.75 o 
   6   1  11      637.16      665.15    101.56 o 
   7   1  11      259.88      310.86     62.35 o 
   8   1  11      101.43       93.64     25.50 o 
   9   1  11      585.82      527.41     87.44 o 
  10   1  11       13.88       14.46     34.15 o 
  11   1  11      181.27      167.06     57.34 o 
 -18   2  11       63.89       54.68     27.48 o 
 -17   2  11      166.83      230.90     69.94 o 
 -16   2  11       95.52       62.23     28.89 o 
 -15   2  11      211.04      239.90     69.92 o 
 -14   2  11      878.70      631.27     76.87 o 
 -13   2  11      272.83      234.43     74.47 o 
 -12   2  11       73.61       58.98     38.69 o 
 -11   2  11      856.71      900.94    145.57 o 
 -10   2  11     1489.66     1394.73    250.46 o 
  -9   2  11       22.22       42.54     17.36 o 
  -8   2  11      347.12      298.39     47.98 o 
  -7   2  11     1857.89     1856.82     76.91 o 
  -6   2  11     2561.61     2599.92     88.18 o 
  -5   2  11     1791.96     1790.92     79.34 o 
  -4   2  11     2501.57     2468.19    115.68 o 
  -3   2  11      562.36      601.02     70.39 o 
  -2   2  11     2932.32     3102.82    107.73 o 
  -1   2  11      850.12      875.75     65.46 o 
   0   2  11      564.17      618.35     76.64 o 
   1   2  11      603.69      636.44     65.42 o 
   2   2  11     1243.67     1213.85     82.19 o 
   3   2  11      226.05      213.98     66.87 o 
   4   2  11      349.40      329.36     99.61 o 
   5   2  11      637.12      747.16    135.33 o 
   6   2  11       14.78       70.59     24.83 o 
   7   2  11       47.90       59.89     23.32 o 
   8   2  11      211.14      205.94     49.48 o 
   9   2  11       55.18       56.19     29.96 o 
  10   2  11        9.13      -48.16     48.16 o 
  11   2  11        1.22       28.67     80.35 o 
 -18   3  11        5.30       55.98     42.08 o 
 -17   3  11        5.46        2.84     41.59 o 
 -16   3  11        2.15       13.56     23.78 o 
 -15   3  11       41.19        1.85     37.59 o 
 -14   3  11        0.29       88.02     46.21 o 
 -13   3  11      385.23      418.68     62.09 o 
 -12   3  11     1380.79     1545.18    112.84 o 
 -11   3  11      385.66      332.33     39.68 o 
 -10   3  11      176.35      192.15     43.95 o 
  -9   3  11     1267.91     1162.40     79.02 o 
  -8   3  11       93.10       76.77     36.12 o 
  -7   3  11      186.74      191.63     36.55 o 
  -6   3  11      879.49      808.45     56.82 o 
  -5   3  11     4645.73     5176.25    161.70 o 
  -4   3  11     2553.59     2703.11    116.68 o 
  -3   3  11      240.57      309.40     48.70 o 
  -2   3  11     1003.94     1097.69     65.36 o 
  -1   3  11     1968.76     1768.28    106.24 o 
   0   3  11     2275.08     2227.60     88.13 o 
   1   3  11      356.18      431.32     54.03 o 
   2   3  11        6.16       29.61     55.97 o 
   3   3  11     1401.30     1521.40    107.85 o 
   4   3  11      150.08      147.88     59.31 o 
   5   3  11      158.50      153.90     79.50 o 
   6   3  11     1213.72     1215.29    256.67 o 
   7   3  11       29.22       -1.50     70.58 o 
   8   3  11       75.54       77.78     38.88 o 
   9   3  11       25.75        1.02     37.38 o 
  10   3  11       21.80       81.43     37.14 o 
  11   3  11       14.04       16.56     44.26 o 
 -17   4  11        1.46       21.66     40.70 o 
 -16   4  11      464.82      570.37     93.54 o 
 -15   4  11       77.01      113.46     65.10 o 
 -14   4  11        5.52       55.46     45.38 o 
 -13   4  11      698.11      552.06     66.39 o 
 -12   4  11       48.04       60.97     72.23 o 
 -11   4  11     1727.44     1706.98     80.34 o 
 -10   4  11      110.37      115.45     25.55 o 
  -9   4  11      927.50      955.74     69.73 o 
  -8   4  11      733.21      659.70     53.71 o 
  -7   4  11      577.15      534.61     59.39 o 
  -6   4  11       55.11       29.37     33.89 o 
  -5   4  11      409.02      422.42     55.92 o 
  -4   4  11     1555.75     1672.26     82.91 o 
  -3   4  11     1852.96     2121.46    106.12 o 
  -2   4  11      613.01      600.46     55.51 o 
  -1   4  11       31.47       -5.40     55.22 o 
   0   4  11       11.29       54.89     47.95 o 
   1   4  11       25.91       49.33     49.17 o 
   2   4  11     1023.02     1052.93     67.66 o 
   3   4  11       30.63       22.84     26.89 o 
   4   4  11      588.20      590.24     62.98 o 
   5   4  11      430.79      529.00    126.49 o 
   6   4  11       45.34       51.52     35.09 o 
   7   4  11       11.39       12.85     52.61 o 
   8   4  11       12.86       86.33     30.73 o 
   9   4  11        4.49      -48.96     48.96 o 
  10   4  11      235.60      158.23     53.52 o 
 -17   5  11        8.40       20.77     65.58 o 
 -16   5  11       10.99       32.36     41.02 o 
 -15   5  11       10.36       12.48     33.99 o 
 -14   5  11      701.65      816.99    100.92 o 
 -13   5  11       13.08       44.00     54.63 o 
 -12   5  11       20.68       28.69     29.97 o 
 -11   5  11        2.46       34.43     23.61 o 
 -10   5  11      141.44      139.95     39.34 o 
  -9   5  11       95.13       94.77     29.32 o 
  -8   5  11      249.45      220.25     39.44 o 
  -7   5  11      175.99      171.34     28.48 o 
  -6   5  11     3401.82     3719.46    110.27 o 
  -5   5  11       96.32      132.51     29.49 o 
  -4   5  11      400.12      428.02     52.32 o 
  -3   5  11       39.08       61.27     36.10 o 
  -2   5  11      114.21       64.74     75.05 o 
  -1   5  11      179.80      198.11     46.10 o 
   0   5  11     2400.81     2502.86    103.24 o 
   1   5  11      289.18      236.97     38.32 o 
   2   5  11       71.94       97.16     58.66 o 
   3   5  11      302.98      446.07     78.70 o 
   4   5  11      203.96      168.01     68.18 o 
   5   5  11       92.00       64.51    144.85 o 
   6   5  11       13.21       30.62     41.03 o 
   7   5  11        1.84       30.68     47.37 o 
   8   5  11      347.88      277.17     75.79 o 
   9   5  11        0.17      -14.99     55.86 o 
  10   5  11        4.79       45.65     57.42 o 
 -16   6  11      568.37      624.18    128.38 o 
 -15   6  11        2.49      -57.77     57.77 o 
 -14   6  11       36.45       15.77     32.62 o 
 -13   6  11      140.37      152.14     48.95 o 
 -12   6  11        1.76      -12.07     35.12 o 
 -11   6  11        2.28      -25.15     28.98 o 
 -10   6  11       46.48       12.70     25.46 o 
  -9   6  11       70.71       51.89     25.91 o 
  -8   6  11      694.75      727.12     55.90 o 
  -7   6  11        0.00       46.26     25.16 o 
  -6   6  11       21.51       33.40     23.76 o 
  -5   6  11      285.90      225.22     32.59 o 
  -4   6  11      443.45      446.81     47.24 o 
  -3   6  11      556.06      541.14     49.01 o 
  -2   6  11      692.04      658.69     66.63 o 
  -1   6  11      138.91       99.13     27.11 o 
   0   6  11      251.00      280.31     96.62 o 
   1   6  11       16.54        4.14     49.04 o 
   2   6  11      458.08      764.04    126.04 o 
   3   6  11        0.52       47.86     37.08 o 
   4   6  11       85.18      125.49     74.43 o 
   5   6  11       99.78      143.92     56.10 o 
   6   6  11        8.71       47.65     48.52 o 
   7   6  11      157.52       56.38     49.44 o 
   8   6  11       21.07       -3.38     64.04 o 
   9   6  11       10.51       55.54     36.29 o 
 -15   7  11       40.10       35.53    100.09 o 
 -14   7  11       59.59      173.10     93.33 o 
 -13   7  11       88.57      109.31     48.99 o 
 -12   7  11       60.94      124.63     56.70 o 
 -11   7  11      257.91      221.10     46.16 o 
 -10   7  11       77.40       83.96     24.02 o 
  -9   7  11      166.64       89.83     31.19 o 
  -8   7  11       15.29       35.15     19.42 o 
  -7   7  11      125.54      163.74     36.55 o 
  -6   7  11     1066.96     1045.47     55.56 o 
  -5   7  11      674.17      719.57     60.34 o 
  -4   7  11        2.63       62.78     28.16 o 
  -3   7  11        6.77       40.39     15.36 o 
  -2   7  11       77.15       64.15     42.14 o 
  -1   7  11      429.72      459.14    111.87 o 
   0   7  11      648.76      741.91     88.18 o 
   1   7  11       14.52       26.20     46.59 o 
   2   7  11      258.78      200.68     71.27 o 
   3   7  11      111.96      105.82     61.49 o 
   4   7  11       21.84       92.02     62.43 o 
   5   7  11      114.80      122.59     55.84 o 
   6   7  11       74.11      -14.88     42.72 o 
   7   7  11       20.92       42.65     62.57 o 
   8   7  11       74.53      149.06     59.89 o 
 -13   8  11      111.30       95.11     49.19 o 
 -12   8  11        0.12       78.98     58.44 o 
 -11   8  11      433.13      215.01    113.95 o 
 -10   8  11       90.22       99.75     33.87 o 
  -9   8  11        0.39       -1.39     16.80 o 
  -8   8  11       10.32       -0.55     25.34 o 
  -7   8  11        4.17       -4.18     26.39 o 
  -6   8  11      133.81      118.96     44.42 o 
  -5   8  11       24.18        0.51     31.07 o 
  -4   8  11      187.16      163.26     40.73 o 
  -3   8  11      882.87      880.88    103.26 o 
  -2   8  11      182.19      131.27     51.03 o 
  -1   8  11        0.92       40.04     44.16 o 
   0   8  11       89.93       92.62     47.67 o 
   1   8  11      137.64      138.29     71.63 o 
   2   8  11      161.89      149.06     39.21 o 
   3   8  11        0.69       -7.87     33.47 o 
   4   8  11      316.36      254.21     75.15 o 
   5   8  11      119.10      154.14     58.06 o 
   6   8  11        1.89      -30.98     49.42 o 
 -11   9  11       40.64       42.99     42.91 o 
 -10   9  11      271.89      205.18     45.33 o 
  -9   9  11       36.51      -18.65     33.93 o 
  -8   9  11        1.13       -8.99     34.84 o 
  -7   9  11       12.75       -1.34     32.07 o 
  -6   9  11       31.96       78.75     40.83 o 
  -5   9  11      194.95      138.24     47.55 o 
  -4   9  11       57.59      102.04     38.90 o 
  -3   9  11        3.84      -25.66     39.81 o 
  -2   9  11       83.19       76.17     28.43 o 
  -1   9  11      167.89      144.02     48.51 o 
   0   9  11        9.01       59.38     46.91 o 
   1   9  11       52.39      105.86     54.64 o 
   2   9  11        0.32      -21.16     48.62 o 
   3   9  11        0.37      -24.02     48.28 o 
   4   9  11       61.11      135.05     51.41 o 
  -8  10  11       51.03       24.13     57.18 o 
  -7  10  11      114.32      185.13     78.37 o 
  -6  10  11       20.72       39.42     63.64 o 
  -5  10  11       70.57      124.30     70.41 o 
  -4  10  11        0.10       15.21     72.57 o 
  -3  10  11       17.49       -2.22     47.75 o 
  -2  10  11        1.54       16.47     25.53 o 
  -1  10  11       99.08       95.62     55.51 o 
   0  10  11      143.05      114.88     47.79 o 
   1  10  11       13.95       34.53     49.76 o 
 -18   0  12       73.37        5.25     59.96 o 
 -16   0  12      503.56      523.42    111.07 o 
 -14   0  12      236.63      354.81    134.82 o 
 -12   0  12       73.24      149.90     90.79 o 
 -10   0  12      167.32      154.96     85.89 o 
  -8   0  12     1588.54     1694.31    102.79 o 
  -6   0  12     4692.79     4648.76    244.53 o 
  -4   0  12     3390.85     3565.78    143.07 o 
  -2   0  12      147.33      160.60     50.10 o 
   0   0  12        9.99       44.88     44.65 o 
   2   0  12     1802.74     1859.93    139.37 o 
   4   0  12       13.65       55.55     31.31 o 
   6   0  12     1061.58     1276.37    289.23 o 
   8   0  12       10.23       18.11     76.37 o 
  10   0  12      499.82      396.76    187.95 o 
 -18   1  12        1.79       58.48     43.57 o 
 -17   1  12        3.85      148.58     47.57 o 
 -16   1  12        2.97       84.68     51.03 o 
 -15   1  12      242.56      200.50     51.15 o 
 -14   1  12      865.86      955.75    115.83 o 
 -13   1  12      115.75      101.01     64.07 o 
 -12   1  12       67.09      110.95     62.92 o 
 -11   1  12      379.83      387.22     76.25 o 
 -10   1  12     2061.49     2156.82    155.57 o 
  -9   1  12     1939.57     1773.18    112.97 o 
  -8   1  12      192.87      163.98     37.40 o 
  -7   1  12      402.24      434.99     61.88 o 
  -6   1  12     4954.20     5150.07    191.16 o 
  -5   1  12       30.41       48.09     23.21 o 
  -4   1  12     3561.76     3502.35    141.47 o 
  -3   1  12      183.76      275.57     41.26 o 
  -2   1  12      484.55      481.88     53.48 o 
  -1   1  12     3488.26     3585.68     93.23 o 
   0   1  12     1321.12     1544.27    106.63 o 
   1   1  12      297.30      215.09     38.98 o 
   2   1  12        1.19       33.05     23.77 o 
   3   1  12      161.69       89.78     32.22 o 
   4   1  12     2096.53     2271.31    101.04 o 
   5   1  12      161.29      135.72     30.04 o 
   6   1  12      112.96       97.45     31.99 o 
   7   1  12      122.68      100.58     26.50 o 
   8   1  12        2.38       32.29     38.74 o 
   9   1  12       54.40       38.98     28.94 o 
  10   1  12       27.01       43.75     31.52 o 
  11   1  12        5.82       72.28     32.10 o 
 -18   2  12       13.31       27.17     42.09 o 
 -17   2  12      278.81      379.08     80.56 o 
 -16   2  12      505.25      502.32     78.79 o 
 -15   2  12      182.91      217.54     62.94 o 
 -14   2  12      345.64      448.82     68.29 o 
 -13   2  12      164.58      191.59     56.40 o 
 -12   2  12      201.51      167.78     56.41 o 
 -11   2  12      976.12      977.95    110.33 o 
 -10   2  12     1443.99     1159.68    148.29 o 
  -9   2  12      325.63      374.13     54.67 o 
  -8   2  12       30.02       20.09     25.59 o 
  -7   2  12      761.86      801.15    125.21 o 
  -6   2  12      660.98      611.12     89.39 o 
  -5   2  12        2.97       21.89     26.10 o 
  -4   2  12      855.68      869.59     80.97 o 
  -3   2  12     1594.29     1683.68     98.48 o 
  -2   2  12      101.64       71.93     35.68 o 
  -1   2  12       29.77       75.62     31.24 o 
   0   2  12      655.48      544.58     65.21 o 
   1   2  12     1196.75     1171.71     84.51 o 
   2   2  12      811.95      869.49     72.02 o 
   3   2  12      252.79      239.67     46.35 o 
   4   2  12      424.97      307.42    111.87 o 
   5   2  12      255.51      260.84     58.26 o 
   6   2  12       79.15       61.76     26.81 o 
   7   2  12      163.54      156.10     39.30 o 
   8   2  12       33.44       23.16     19.84 o 
   9   2  12       90.08      129.03     50.60 o 
  10   2  12       74.16       71.47     35.16 o 
 -18   3  12       34.13       52.88     44.03 o 
 -17   3  12        9.92       74.06     32.88 o 
 -16   3  12      454.11      552.07     85.81 o 
 -15   3  12      219.41      302.34     65.51 o 
 -14   3  12       45.01       21.45     44.37 o 
 -13   3  12        4.20       26.11     44.16 o 
 -12   3  12      538.34      565.91     76.79 o 
 -11   3  12      121.55      131.00     30.69 o 
 -10   3  12      456.42      456.51     39.14 o 
  -9   3  12     1116.70     1124.73     68.24 o 
  -8   3  12      666.90      721.50     61.96 o 
  -7   3  12      267.52      287.16     45.56 o 
  -6   3  12      179.78      249.10     56.32 o 
  -5   3  12      134.10      108.83     56.38 o 
  -4   3  12       21.39       61.42     25.84 o 
  -3   3  12       10.97       28.90     36.28 o 
  -2   3  12     1195.37     1220.30     74.08 o 
  -1   3  12     1778.03     1964.38    114.49 o 
   0   3  12        7.58       23.99     32.72 o 
   1   3  12      227.50      216.73     46.71 o 
   2   3  12       23.32       35.94     31.93 o 
   3   3  12       12.91       34.26     32.87 o 
   4   3  12       21.27       13.41     28.10 o 
   5   3  12      933.27      945.98    122.42 o 
   6   3  12      409.36      464.54     89.79 o 
   7   3  12        7.48       40.94     39.39 o 
   8   3  12        1.44       46.67     20.57 o 
   9   3  12       51.39       35.39     31.81 o 
  10   3  12       11.26       35.04     30.59 o 
 -17   4  12       18.76       29.69     46.29 o 
 -16   4  12        2.44       48.74     47.67 o 
 -15   4  12      124.85       98.81     46.61 o 
 -14   4  12      238.72      182.20     53.08 o 
 -13   4  12      105.86      134.27     57.02 o 
 -12   4  12      298.78      244.21     63.39 o 
 -11   4  12      330.33      292.84     44.04 o 
 -10   4  12      778.45      741.68     51.94 o 
  -9   4  12      103.23       73.66     29.32 o 
  -8   4  12      279.30      289.46     44.47 o 
  -7   4  12      109.00      114.84     45.11 o 
  -6   4  12       39.23       56.28     36.33 o 
  -5   4  12     3578.47     3660.39    129.67 o 
  -4   4  12       56.78      126.11     41.23 o 
  -3   4  12       12.68        8.60     33.26 o 
  -2   4  12      303.84      356.28     63.91 o 
  -1   4  12       62.40      136.41     42.40 o 
   0   4  12       86.84      154.53     55.67 o 
   1   4  12     1888.99     2015.09    142.04 o 
   2   4  12       16.60       73.73     51.52 o 
   3   4  12      227.33      150.76     39.70 o 
   4   4  12      204.46      125.96     40.72 o 
   5   4  12       36.41       77.39     34.35 o 
   6   4  12        0.33       -6.22     56.82 o 
   7   4  12       59.65      133.52     55.82 o 
   8   4  12       38.94       44.54     38.98 o 
   9   4  12       80.97      147.62     59.36 o 
  10   4  12        0.62       25.10     37.61 o 
 -17   5  12       76.94      130.70     64.32 o 
 -16   5  12        4.14       21.98     39.61 o 
 -15   5  12      295.72      314.76     60.29 o 
 -14   5  12      123.62      139.87     54.72 o 
 -13   5  12      263.96      271.56     60.76 o 
 -12   5  12       23.67       54.48     31.87 o 
 -11   5  12      389.52      397.77     55.24 o 
 -10   5  12       36.62       28.61     34.88 o 
  -9   5  12        0.39        8.87     22.77 o 
  -8   5  12      158.76       96.86     31.72 o 
  -7   5  12     1536.81     1502.69     85.29 o 
  -6   5  12        7.53        9.30     24.94 o 
  -5   5  12        2.07       -1.63     40.65 o 
  -4   5  12        1.13        8.41     32.65 o 
  -3   5  12     3312.55     3406.00    111.42 o 
  -2   5  12      494.70      543.74     72.99 o 
  -1   5  12        9.41       67.59     51.11 o 
   0   5  12        2.66       37.19     20.86 o 
   1   5  12      532.11      553.91     58.31 o 
   2   5  12        0.34      -40.11     49.96 o 
   3   5  12      578.88      678.35     96.04 o 
   4   5  12       57.67      109.29     69.17 o 
   5   5  12      722.99      695.61    113.84 o 
   6   5  12        4.17       49.40     42.45 o 
   7   5  12       23.01       62.42     33.13 o 
   8   5  12        1.58        9.85     22.19 o 
   9   5  12        4.48       48.86     34.12 o 
 -16   6  12        0.36       48.52     30.12 o 
 -15   6  12      117.36      173.42     57.07 o 
 -14   6  12       15.54       24.99     52.05 o 
 -13   6  12      611.87      778.73     90.87 o 
 -12   6  12        4.17       17.67     22.95 o 
 -11   6  12      235.67      194.57     38.67 o 
 -10   6  12      159.87       97.39     33.25 o 
  -9   6  12        0.31       39.12     24.77 o 
  -8   6  12       43.06       79.32     28.16 o 
  -7   6  12      153.96       85.11     26.95 o 
  -6   6  12        7.71       48.75     25.89 o 
  -5   6  12     2946.36     3009.32    101.06 o 
  -4   6  12        0.55       40.55     18.71 o 
  -3   6  12      449.49      396.47     48.34 o 
  -2   6  12      239.33      154.11     27.38 o 
  -1   6  12      542.94      548.25     90.19 o 
   0   6  12       54.83       35.01     51.79 o 
   1   6  12      344.33      394.46     78.51 o 
   2   6  12        2.57      -22.52     51.59 o 
   3   6  12      505.08      630.68     97.18 o 
   4   6  12        7.88      -20.15     51.52 o 
   5   6  12       72.22       43.05     57.36 o 
   6   6  12       23.00       45.73     37.99 o 
   7   6  12       53.21       70.37     54.81 o 
   8   6  12       18.70       78.18     54.45 o 
 -14   7  12       30.19       47.79     52.47 o 
 -13   7  12        4.34       30.34     38.63 o 
 -12   7  12      194.78      180.43     60.28 o 
 -11   7  12        7.74       22.34     30.25 o 
 -10   7  12        1.45       31.86     24.71 o 
  -9   7  12       27.16       50.56     26.44 o 
  -8   7  12      330.44      221.88     37.62 o 
  -7   7  12      354.39      389.32     47.59 o 
  -6   7  12      138.77      128.16     28.95 o 
  -5   7  12       16.84       56.04     28.22 o 
  -4   7  12      255.14      277.18     45.95 o 
  -3   7  12      447.89      468.12     49.54 o 
  -2   7  12      818.76      850.33     90.19 o 
  -1   7  12       47.26       42.96     45.94 o 
   0   7  12       69.95       30.72     52.00 o 
   1   7  12       94.92       13.52     52.33 o 
   2   7  12      263.55      306.67     74.09 o 
   3   7  12        9.28       74.82     44.11 o 
   4   7  12        3.93       68.65     39.74 o 
   5   7  12      114.40      156.48     83.03 o 
   6   7  12       63.87       78.12     42.84 o 
   7   7  12        0.42       47.01     43.90 o 
 -13   8  12        0.03       76.46     79.67 o 
 -12   8  12       31.29       40.72     51.51 o 
 -11   8  12       44.73       68.89     41.13 o 
 -10   8  12      271.22      237.08     56.56 o 
  -9   8  12       53.79       37.37     28.11 o 
  -8   8  12       71.04       96.85     34.08 o 
  -7   8  12        3.42       53.16     25.94 o 
  -6   8  12       22.90       35.21     59.50 o 
  -5   8  12       33.79       43.47     31.75 o 
  -4   8  12      129.18      135.93     51.10 o 
  -3   8  12       61.67       64.84     29.58 o 
  -2   8  12       42.26       -7.53     42.58 o 
  -1   8  12       24.31       81.55     60.01 o 
   0   8  12       77.45       89.59     83.26 o 
   1   8  12      458.40      359.42     82.40 o 
   2   8  12      218.56      180.01    102.69 o 
   3   8  12        5.14        1.15     44.69 o 
   4   8  12        9.31       17.72     42.51 o 
   5   8  12       60.49       65.58     40.02 o 
 -10   9  12      108.31       68.48     44.50 o 
  -9   9  12      145.30      211.48     83.55 o 
  -8   9  12       31.71       88.18     39.47 o 
  -7   9  12        1.84       69.97     41.05 o 
  -6   9  12       32.81       32.08     25.50 o 
  -5   9  12        0.02       46.17     45.02 o 
  -4   9  12       51.79       86.05     46.84 o 
  -3   9  12        4.66       76.76     46.92 o 
  -2   9  12      186.90      147.14     50.53 o 
  -1   9  12      195.15      221.77     64.20 o 
   0   9  12       26.72       32.73     55.22 o 
   1   9  12       20.38       40.12     34.30 o 
   2   9  12       34.27       48.42     39.00 o 
   3   9  12       22.86       92.44     40.90 o 
  -6  10  12       35.86      130.50     90.33 o 
  -5  10  12        2.00      -62.25     62.25 o 
  -4  10  12      112.42       84.17     47.03 o 
  -3  10  12        3.88       66.50     46.46 o 
  -2  10  12       26.70       10.28     33.88 o 
 -17   0  13      150.76       94.93     47.13 o 
 -15   0  13       15.45      134.41     87.44 o 
 -13   0  13     1538.03     2055.99    201.48 o 
 -11   0  13     1391.24     1653.42    175.02 o 
  -9   0  13     3474.28     3626.92    389.91 o 
  -7   0  13      170.32      219.56     62.56 o 
  -5   0  13     3127.90     3163.00    176.13 o 
  -3   0  13     1559.67     1581.23    135.40 o 
  -1   0  13     2413.63     2492.31    139.93 o 
   1   0  13       79.76       22.64     44.03 o 
   3   0  13        5.01        0.81     29.08 o 
   5   0  13      689.25      576.67    128.36 o 
   7   0  13      243.60      169.50     70.19 o 
   9   0  13        0.81        9.09     66.62 o 
 -18   1  13       46.73      182.15     55.58 o 
 -17   1  13       26.23       67.95     45.82 o 
 -16   1  13      438.12      384.59     82.44 o 
 -15   1  13       76.36       78.26     37.82 o 
 -14   1  13      223.82      237.47     86.38 o 
 -13   1  13        9.27       34.84     62.81 o 
 -12   1  13        0.64        0.33     63.86 o 
 -11   1  13      167.59      125.43     70.23 o 
 -10   1  13      488.00      476.73     79.88 o 
  -9   1  13     1365.59     1382.40    148.04 o 
  -8   1  13     1312.80     1337.56    114.42 o 
  -7   1  13      268.18      293.66     87.58 o 
  -6   1  13      209.22      200.24     56.56 o 
  -5   1  13      144.59      126.27     33.29 o 
  -4   1  13      240.38      219.61     54.45 o 
  -3   1  13     3834.57     4253.24    158.30 o 
  -2   1  13        9.29       21.57     29.27 o 
  -1   1  13       58.29       65.04     29.58 o 
   0   1  13      970.14      965.91    100.75 o 
   1   1  13     1095.02     1142.86     93.29 o 
   2   1  13      629.78      655.39     71.65 o 
   3   1  13      234.83      181.84     29.19 o 
   4   1  13       72.33       50.11     38.33 o 
   5   1  13      589.97      591.62     79.90 o 
   6   1  13       20.10       62.80     30.84 o 
   7   1  13      436.59      313.45     82.74 o 
   8   1  13        0.21       31.94     32.49 o 
   9   1  13        0.72      -10.20     25.09 o 
  10   1  13        7.71       -7.07     33.81 o 
 -18   2  13       57.68       81.46     43.80 o 
 -17   2  13       63.84       10.49     33.07 o 
 -16   2  13       62.30      167.94     90.14 o 
 -15   2  13      118.62      121.17     40.90 o 
 -14   2  13     1272.20     1343.41    125.07 o 
 -13   2  13       57.28       88.93     36.26 o 
 -12   2  13      230.12      171.02     69.83 o 
 -11   2  13        0.50       27.01     24.97 o 
 -10   2  13      594.15      572.75     75.51 o 
  -9   2  13      134.59      143.89     28.77 o 
  -8   2  13      562.23      567.00     77.21 o 
  -7   2  13      307.98      279.20     45.58 o 
  -6   2  13     1342.61     1307.03    129.84 o 
  -5   2  13     2659.13     3009.01    153.31 o 
  -4   2  13      143.96      108.48     43.58 o 
  -3   2  13      279.03      208.02     58.43 o 
  -2   2  13       71.82       62.20     34.10 o 
  -1   2  13       18.34       67.28     32.50 o 
   0   2  13       76.42      116.44     38.88 o 
   1   2  13     2149.08     2142.78    139.93 o 
   2   2  13      900.32      834.24     85.31 o 
   3   2  13       24.09       28.16     30.09 o 
   4   2  13      625.53      572.97     90.02 o 
   5   2  13       99.26       89.84     31.48 o 
   6   2  13        6.09        6.91     31.16 o 
   7   2  13       79.94       66.69     24.37 o 
   8   2  13      161.13      157.56     43.10 o 
   9   2  13        4.92       62.96     32.09 o 
  10   2  13        6.06       25.59     30.31 o 
 -18   3  13       14.02       76.98     60.05 o 
 -17   3  13       13.18        2.66     42.87 o 
 -16   3  13      356.85      442.84     83.41 o 
 -15   3  13      604.59      558.35    165.78 o 
 -14   3  13       27.77       69.55     51.95 o 
 -13   3  13     1012.53      841.42    155.96 o 
 -12   3  13       54.69       79.38     28.85 o 
 -11   3  13      128.76      114.29     73.64 o 
 -10   3  13      297.50      301.63     44.82 o 
  -9   3  13     1311.50     1252.68    111.86 o 
  -8   3  13      712.62      697.21     96.93 o 
  -7   3  13       19.62       72.44     33.05 o 
  -6   3  13      285.62      237.83     63.97 o 
  -5   3  13      988.48     1023.77     77.87 o 
  -4   3  13     1692.13     1493.54     93.68 o 
  -3   3  13      328.71      166.82     49.66 o 
  -2   3  13        9.51       44.28     30.98 o 
  -1   3  13     1870.05     1887.99    106.59 o 
   0   3  13       53.56       50.75     37.20 o 
   1   3  13      391.37      438.44     60.00 o 
   2   3  13     1272.13     1314.97     91.77 o 
   3   3  13      213.54      171.97     74.18 o 
   4   3  13        0.89       25.31     15.55 o 
   5   3  13       40.95       74.77     41.60 o 
   7   3  13        1.13       -2.01     48.05 o 
   8   3  13       33.57       38.51     48.88 o 
   9   3  13       71.60       12.71     33.76 o 
 -17   4  13      101.59      118.98     44.63 o 
 -16   4  13        1.10       69.03     49.91 o 
 -15   4  13      254.85      235.43     94.42 o 
 -14   4  13       80.02       54.61     48.23 o 
 -13   4  13        0.13       24.76     64.96 o 
 -12   4  13      154.15      173.08     39.32 o 
 -11   4  13       27.53       58.79     31.93 o 
 -10   4  13        2.78       35.49     35.41 o 
  -9   4  13      209.31      176.20     31.48 o 
  -8   4  13      423.67      476.32     53.95 o 
  -7   4  13      685.17      701.16     70.26 o 
  -6   4  13     1025.50     1104.74     77.89 o 
  -5   4  13      116.95      119.64     34.27 o 
  -4   4  13       61.28       77.54     35.53 o 
  -3   4  13      633.60      671.01     62.52 o 
  -2   4  13     1671.54     1786.69    112.02 o 
  -1   4  13      223.00      165.60     37.59 o 
   0   4  13      178.89      144.95     61.50 o 
   1   4  13     1209.34     1242.36    107.10 o 
   2   4  13      176.90      145.99     62.46 o 
   3   4  13      613.68      845.40     73.74 o 
   4   4  13      150.01      196.12     78.71 o 
   5   4  13        2.87       -0.96     50.02 o 
   6   4  13      149.58      104.20     54.38 o 
   7   4  13       16.46       52.08     27.22 o 
   8   4  13       10.70       88.61     53.92 o 
   9   4  13      107.05       56.67     57.67 o 
 -16   5  13        6.83       59.94     36.41 o 
 -15   5  13       28.68       38.46     39.53 o 
 -14   5  13      137.99      154.82     56.36 o 
 -13   5  13      245.95      262.63     62.25 o 
 -12   5  13       35.13      122.43     52.00 o 
 -11   5  13      241.78      239.95     43.53 o 
 -10   5  13     1396.93     1304.69     76.08 o 
  -9   5  13      174.55       76.86     26.75 o 
  -8   5  13      385.25      409.96     44.98 o 
  -7   5  13        2.92       16.28     25.64 o 
  -6   5  13      458.30      535.85     59.88 o 
  -5   5  13      714.73      869.65     89.42 o 
  -4   5  13     1171.64     1288.26     83.51 o 
  -3   5  13      422.15      482.39     58.29 o 
  -2   5  13      202.90      169.24     59.46 o 
  -1   5  13      258.45      356.46     78.45 o 
   0   5  13      257.33      228.66     46.60 o 
   1   5  13       29.28       46.86     34.09 o 
   2   5  13      207.56      252.73     84.65 o 
   3   5  13       39.14       50.75     55.04 o 
   4   5  13      547.69      674.10    151.53 o 
   5   5  13        5.96      119.14     56.79 o 
   6   5  13       31.57       31.44     36.36 o 
   7   5  13       17.93       13.19     51.87 o 
   8   5  13      178.68      202.69     70.94 o 
 -15   6  13        3.07       61.99     24.97 o 
 -14   6  13        6.72       45.60     42.30 o 
 -13   6  13        6.50       52.58     65.11 o 
 -12   6  13      465.89      487.22     73.80 o 
 -11   6  13        4.40        7.61     31.93 o 
 -10   6  13      221.30      229.50     36.96 o 
  -9   6  13        0.90       20.91     26.87 o 
  -8   6  13        9.19       51.16     38.53 o 
  -7   6  13      359.18      352.72     37.01 o 
  -6   6  13      102.86       47.62     25.62 o 
  -5   6  13       16.43       40.25     21.37 o 
  -4   6  13      625.48      644.93     76.65 o 
  -3   6  13       21.01       41.52     28.86 o 
  -2   6  13      546.17      711.00    104.19 o 
  -1   6  13      106.00      176.75     52.11 o 
   0   6  13      414.35      232.73     61.15 o 
   1   6  13       12.66       72.30     54.11 o 
   2   6  13       29.91      138.11     67.99 o 
   3   6  13      131.26      167.68    105.15 o 
   4   6  13       12.43       62.46     64.50 o 
   5   6  13       24.35       83.16    127.72 o 
   6   6  13      301.57      234.89     76.83 o 
   7   6  13        2.52       45.00     35.23 o 
 -14   7  13        2.82       91.53     63.10 o 
 -13   7  13       32.27      154.05     55.70 o 
 -12   7  13       56.58      102.41     40.36 o 
 -11   7  13        0.32        3.49     31.80 o 
 -10   7  13      422.87      472.07    104.77 o 
  -9   7  13      201.00      244.00     46.66 o 
  -8   7  13       38.39       33.42     28.45 o 
  -7   7  13       68.15       83.49     31.22 o 
  -6   7  13       17.31       58.80     39.89 o 
  -5   7  13      551.60      522.97     79.31 o 
  -4   7  13      920.61      841.54     74.30 o 
  -3   7  13        9.58       67.97     31.17 o 
  -2   7  13       65.57       34.99     37.09 o 
  -1   7  13        3.49      102.79     76.26 o 
   0   7  13       59.29       12.60     55.97 o 
   1   7  13       13.14       44.96     85.11 o 
   2   7  13      118.93      104.42     43.66 o 
   3   7  13      167.34      233.92     67.94 o 
   4   7  13        4.18       52.86     51.52 o 
   5   7  13       55.93      116.29    136.09 o 
   6   7  13        2.82      134.35    124.51 o 
 -12   8  13        0.67       98.81     52.19 o 
 -11   8  13        1.12       31.23     39.67 o 
 -10   8  13       65.45       11.18     29.60 o 
  -9   8  13       65.43       64.36     29.96 o 
  -8   8  13       50.94       32.81     29.57 o 
  -7   8  13      126.44      131.73     31.61 o 
  -6   8  13      270.29      187.48     38.73 o 
  -5   8  13       54.70       27.58     42.61 o 
  -4   8  13       73.06      125.30     47.93 o 
  -3   8  13       85.27       88.74     48.68 o 
  -2   8  13        3.79       90.35     48.07 o 
  -1   8  13       52.44       79.77     82.43 o 
   0   8  13       27.66       62.85     55.19 o 
   1   8  13      294.19      234.33     55.39 o 
   2   8  13      103.85       58.60     42.95 o 
   3   8  13      136.96      107.71     39.23 o 
   4   8  13       12.42       45.34     36.70 o 
  -9   9  13       23.86       42.12     40.43 o 
  -8   9  13       35.68       28.11     38.36 o 
  -7   9  13        0.02       84.13     47.38 o 
  -6   9  13        2.28       53.72     42.11 o 
  -5   9  13       66.79       23.27     33.69 o 
  -4   9  13       58.34       42.31     43.57 o 
  -3   9  13       65.44       94.38     48.70 o 
  -2   9  13       13.47       53.26     46.51 o 
  -1   9  13       24.45       46.33     34.74 o 
   0   9  13       84.08       93.90     43.87 o 
   1   9  13       30.48       60.94     32.80 o 
 -18   0  14        0.69       54.19    117.36 o 
 -16   0  14      123.77       85.37     63.04 o 
 -14   0  14        9.60       56.23     89.94 o 
 -12   0  14      191.37       65.67     89.33 o 
 -10   0  14      656.33      614.16    133.44 o 
  -8   0  14     2578.29     2718.61    295.84 o 
  -6   0  14      932.50      927.32    131.70 o 
  -4   0  14       21.03       63.89     39.34 o 
  -2   0  14     2792.30     2886.77    135.17 o 
   0   0  14      504.91      505.92     89.38 o 
   2   0  14     1380.66     1545.23    137.93 o 
   4   0  14       65.90       75.27     42.63 o 
   6   0  14      180.82      201.25     47.47 o 
   8   0  14       25.70      -60.11     62.93 o 
 -18   1  14      131.87      110.89     43.74 o 
 -17   1  14       72.65      170.87     76.15 o 
 -16   1  14        0.60        9.40     61.21 o 
 -15   1  14       89.19      175.96     62.62 o 
 -14   1  14      163.37      102.75     76.16 o 
 -13   1  14      785.66      922.91    115.22 o 
 -12   1  14      346.61      356.48     84.26 o 
 -11   1  14      127.38       73.61     27.43 o 
 -10   1  14      941.42      822.17    102.58 o 
  -9   1  14       57.93       64.61     37.65 o 
  -8   1  14     1692.16     1706.86     95.41 o 
  -7   1  14      453.84      467.99     57.97 o 
  -6   1  14        9.08       -1.89     35.02 o 
  -5   1  14      445.48      393.76     51.55 o 
  -4   1  14     1362.90     1572.87    103.44 o 
  -3   1  14       53.41       60.56     29.21 o 
  -2   1  14       39.81       24.52     30.37 o 
  -1   1  14       20.70       21.16     26.80 o 
   0   1  14      879.68      952.82     84.12 o 
   1   1  14       79.46       37.34     35.14 o 
   2   1  14      659.51      615.57     69.07 o 
   3   1  14      108.45      126.46     29.78 o 
   4   1  14      192.64      215.93     40.80 o 
   5   1  14      110.36       40.89     26.22 o 
   6   1  14      100.31       73.89     43.82 o 
   7   1  14        3.76       37.37     34.18 o 
   8   1  14      139.06      136.32     34.76 o 
   9   1  14        0.83       40.71     33.80 o 
 -18   2  14      161.10      160.53     51.62 o 
 -17   2  14       27.12      100.28     55.69 o 
 -16   2  14        0.53        7.89     48.70 o 
 -15   2  14      124.57      147.90     53.92 o 
 -14   2  14      485.45      359.26     77.88 o 
 -13   2  14      253.73      320.06     77.39 o 
 -12   2  14       17.90       71.54     53.37 o 
 -11   2  14      426.59      424.70     67.05 o 
 -10   2  14      364.85      283.13     57.89 o 
  -9   2  14       74.53       30.96     19.63 o 
  -8   2  14      319.11      277.31     85.84 o 
  -7   2  14      439.04      374.76     43.77 o 
  -6   2  14        3.66       70.64     25.72 o 
  -5   2  14        0.05       42.02     37.98 o 
  -4   2  14      135.77      192.84     52.16 o 
  -3   2  14     2670.82     2795.14    148.33 o 
  -2   2  14      450.60      505.45     65.56 o 
  -1   2  14       92.54       64.06     46.96 o 
   0   2  14      788.93      724.60     71.96 o 
   1   2  14      837.49      806.73     79.39 o 
   2   2  14      236.69      284.12     57.24 o 
   3   2  14      547.95      501.79     95.39 o 
   4   2  14      199.58      208.62     50.59 o 
   5   2  14       65.21       60.37     28.49 o 
   6   2  14        8.17       -8.63     35.26 o 
   7   2  14       38.52       57.72     39.28 o 
   8   2  14        0.53       32.69     44.89 o 
   9   2  14       46.71       15.07     60.83 o 
 -17   3  14        4.67       14.07     55.28 o 
 -16   3  14       82.67       53.47     49.86 o 
 -15   3  14      178.42      177.64     50.85 o 
 -14   3  14        0.90       38.86     44.93 o 
 -13   3  14      590.50      509.65     70.87 o 
 -12   3  14      359.11      302.16     95.90 o 
 -11   3  14       96.22       66.79     23.96 o 
 -10   3  14      183.27      213.11     69.82 o 
  -9   3  14        1.68       16.42     19.75 o 
  -8   3  14       98.99      118.51     44.74 o 
  -7   3  14      174.17      146.05     41.79 o 
  -6   3  14      606.73      645.32    126.00 o 
  -5   3  14     1241.18     1349.78     84.19 o 
  -4   3  14     1032.59     1008.13     75.76 o 
  -3   3  14        0.10       15.70     35.01 o 
  -2   3  14     1236.83     1374.54    123.79 o 
  -1   3  14      116.01      144.88     42.46 o 
   0   3  14      162.27      142.46     39.79 o 
   1   3  14      591.49      573.14     83.35 o 
   2   3  14     1530.11     1576.20    121.45 o 
   3   3  14      173.21      169.85     41.00 o 
   4   3  14        0.13       34.71     41.50 o 
   5   3  14      253.83       87.88     54.58 o 
   6   3  14       64.64       93.65     51.91 o 
   7   3  14      106.77      106.75     40.92 o 
   8   3  14       18.57       38.79     37.61 o 
 -17   4  14       14.25       24.44     35.55 o 
 -16   4  14       80.77       93.49     52.01 o 
 -15   4  14      134.10      113.35     74.98 o 
 -14   4  14      563.15      481.65     71.58 o 
 -13   4  14        0.09       -3.91     50.83 o 
 -12   4  14      279.41      365.66     70.60 o 
 -11   4  14        7.74       24.99     22.92 o 
 -10   4  14        2.79       47.08     30.06 o 
  -9   4  14     1593.34     1808.44    138.86 o 
  -8   4  14      113.99      199.05     54.14 o 
  -7   4  14        1.44       15.51     34.31 o 
  -6   4  14      673.37      805.00     72.77 o 
  -5   4  14       89.97       62.50     38.08 o 
  -4   4  14      735.24      706.23     66.86 o 
  -3   4  14      570.57      618.84     71.00 o 
  -2   4  14      177.18      179.85     48.37 o 
  -1   4  14      200.49      209.15    107.78 o 
   0   4  14      164.72      222.43     47.72 o 
   1   4  14        2.25       13.08     52.42 o 
   2   4  14       10.39       69.93     39.74 o 
   3   4  14      539.00      507.63    104.10 o 
   4   4  14      383.63      423.76     85.89 o 
   5   4  14       32.07       20.79     41.43 o 
   6   4  14        1.79       56.96     54.97 o 
   7   4  14        0.52       37.73     57.12 o 
   8   4  14        0.02       19.00     48.58 o 
 -16   5  14        2.00       67.86     40.14 o 
 -15   5  14       33.37       92.95     49.48 o 
 -14   5  14        2.42      -18.58     50.87 o 
 -13   5  14       23.68       34.77     40.32 o 
 -12   5  14        8.30       18.85     41.47 o 
 -11   5  14       61.88       73.30     25.64 o 
 -10   5  14       30.95       68.48     23.90 o 
  -9   5  14       71.98       62.34     38.71 o 
  -8   5  14       12.83       16.74     23.18 o 
  -7   5  14     1665.56     1769.49     94.52 o 
  -6   5  14       27.19       46.33     37.45 o 
  -5   5  14      182.42      191.36     48.47 o 
  -4   5  14        2.75       17.01     38.33 o 
  -3   5  14      588.09      551.87     88.00 o 
  -2   5  14       60.06       87.20     59.73 o 
  -1   5  14      514.60      549.40     92.22 o 
   0   5  14      178.97      105.24     32.90 o 
   1   5  14      766.37      790.39    104.18 o 
   2   5  14       18.16       64.73     61.13 o 
   3   5  14        2.81       26.27     67.05 o 
   4   5  14       14.06      -21.65     39.58 o 
   5   5  14        0.02       80.23     40.07 o 
   6   5  14        3.42       15.26     26.31 o 
   7   5  14      142.45      177.53     82.50 o 
 -15   6  14      125.16      151.15     52.43 o 
 -14   6  14      114.90       75.31     43.89 o 
 -13   6  14       15.95       50.22     35.17 o 
 -12   6  14        3.36       65.76     46.93 o 
 -11   6  14       75.65       63.01     34.44 o 
 -10   6  14      116.32       89.64     26.22 o 
  -9   6  14     1270.93     1419.02     79.91 o 
  -8   6  14       33.99       22.94     25.83 o 
  -7   6  14       50.18      107.91     29.93 o 
  -6   6  14      251.27      191.60     38.47 o 
  -5   6  14       36.83       44.33     19.32 o 
  -4   6  14       31.64       52.02     21.94 o 
  -3   6  14      250.29      324.45     80.31 o 
  -2   6  14       48.78       41.14     50.67 o 
  -1   6  14      610.40      685.88     84.76 o 
   0   6  14       21.92       66.31     73.15 o 
   1   6  14        6.56       25.03     61.76 o 
   2   6  14        1.10       88.89    103.08 o 
   3   6  14      145.17      133.27     61.26 o 
   4   6  14       32.18       46.47     34.65 o 
   5   6  14       55.49      158.29     74.42 o 
   6   6  14        0.11       82.22     34.96 o 
 -13   7  14      111.66       57.46     42.76 o 
 -12   7  14      239.16      278.86     56.59 o 
 -11   7  14      188.32      281.06     61.91 o 
 -10   7  14       54.51      130.78     36.73 o 
  -9   7  14       30.60       38.24     30.96 o 
  -8   7  14       62.80       94.84     33.59 o 
  -7   7  14      292.54      275.75     39.41 o 
  -6   7  14      107.57       94.55     29.95 o 
  -5   7  14       59.12       73.77     29.53 o 
  -4   7  14      108.48      105.86     38.90 o 
  -3   7  14      213.81      149.74     43.06 o 
  -2   7  14      167.34      370.83     88.03 o 
  -1   7  14      110.47       96.78    103.55 o 
   0   7  14        9.40       93.08     70.40 o 
   1   7  14      143.07      301.09     97.53 o 
   2   7  14       75.77      131.93     61.32 o 
   3   7  14        0.18       37.11     58.08 o 
   4   7  14        0.06       39.52     69.87 o 
 -11   8  14       25.14       51.79     50.53 o 
 -10   8  14        4.28       31.18     30.17 o 
  -9   8  14       43.29       47.86     31.65 o 
  -8   8  14        2.24       46.13     29.35 o 
  -7   8  14        1.62       11.06     30.06 o 
  -6   8  14        8.87       76.30     46.96 o 
  -5   8  14       23.28      -33.93     38.88 o 
  -4   8  14      147.88       72.07     44.65 o 
  -3   8  14      240.52      197.11     74.45 o 
  -2   8  14       60.52       86.85     40.70 o 
  -1   8  14       20.98        7.38     46.54 o 
   0   8  14       11.91       46.91     38.33 o 
   1   8  14       40.18       57.74     45.66 o 
   2   8  14        4.02       24.63     31.47 o 
  -8   9  14        0.05       -6.12     49.75 o 
  -7   9  14        8.79       53.48     42.66 o 
  -6   9  14       86.38       87.89     37.58 o 
  -5   9  14       98.02      110.14     51.80 o 
  -4   9  14       35.87      -27.28     45.35 o 
  -3   9  14       38.65      -15.45     54.16 o 
  -2   9  14        9.66       62.68     61.51 o 
  -1   9  14       15.49       28.95     35.15 o 
 -17   0  15        5.53       48.28     42.46 o 
 -15   0  15      408.93      577.39    163.61 o 
 -13   0  15      892.77      914.66    167.37 o 
 -11   0  15       33.61      230.94    130.95 o 
  -9   0  15     1177.16     1027.10    318.27 o 
  -7   0  15      350.93      416.41    120.66 o 
  -5   0  15     1172.41     1014.23    238.50 o 
  -3   0  15      342.87      328.99     77.43 o 
  -1   0  15       51.80       48.99     41.30 o 
   1   0  15       12.63       29.30     28.43 o 
   3   0  15     1032.44     1061.82    200.20 o 
   5   0  15      342.93      275.32     83.44 o 
   7   0  15       28.43       84.17     66.58 o 
 -17   1  15        5.68       26.90     36.77 o 
 -16   1  15      113.27      151.19     51.99 o 
 -15   1  15       27.43      133.23     75.55 o 
 -14   1  15       61.36       44.27     63.32 o 
 -13   1  15      385.73      560.67    108.31 o 
 -12   1  15      174.31      219.55    123.85 o 
 -11   1  15        3.02       -4.06     28.43 o 
 -10   1  15       43.88       46.06     23.81 o 
  -9   1  15       29.96      -30.39     30.39 o 
  -8   1  15       78.80       95.74     47.18 o 
  -7   1  15     1211.51     1363.49    146.99 o 
  -6   1  15       12.77       34.88     33.20 o 
  -5   1  15       57.44       74.77     32.07 o 
  -4   1  15      100.65      108.61     47.35 o 
  -3   1  15      491.54      411.02     58.10 o 
  -2   1  15      995.82      914.82     72.55 o 
  -1   1  15      710.80      819.57     78.49 o 
   0   1  15       15.25       61.96     33.98 o 
   1   1  15      295.75      324.94     52.79 o 
   2   1  15        1.22        6.73     24.72 o 
   3   1  15      449.16      359.73     78.20 o 
   4   1  15        0.92       48.45     34.59 o 
   5   1  15       81.08      107.54     32.66 o 
   6   1  15       81.39       60.50     31.04 o 
   7   1  15       79.36       66.67     29.89 o 
   8   1  15       13.80       41.27     55.80 o 
 -17   2  15      181.94      200.88     61.93 o 
 -16   2  15      193.22      179.69     60.07 o 
 -15   2  15       10.00       57.37     30.06 o 
 -14   2  15      146.89      229.15     73.50 o 
 -13   2  15       77.91       93.11    196.92 o 
 -12   2  15      413.47      400.32     97.32 o 
 -11   2  15      200.19      153.83     42.02 o 
 -10   2  15     1137.33     1252.75    147.65 o 
  -9   2  15      315.91      286.75     51.86 o 
  -8   2  15      434.19      455.53     67.22 o 
  -7   2  15      299.39      291.68     57.73 o 
  -6   2  15       53.87       36.52     17.00 o 
  -5   2  15       56.91       18.50     42.73 o 
  -4   2  15      344.92      471.58     86.92 o 
  -3   2  15     1310.10     1576.24    108.90 o 
  -2   2  15      548.59      545.09     71.22 o 
  -1   2  15      345.61      371.63     56.79 o 
   0   2  15       67.52      101.90     40.35 o 
   1   2  15       88.49       81.57     40.17 o 
   2   2  15        3.40       33.84     34.71 o 
   3   2  15      770.70      827.02     84.25 o 
   4   2  15      166.49      140.84     51.17 o 
   5   2  15        1.95       75.52     31.54 o 
   6   2  15       93.80       69.38     25.24 o 
   7   2  15       44.33       80.07     48.77 o 
   8   2  15       57.06       67.92     40.15 o 
 -17   3  15      349.35      279.55     67.39 o 
 -16   3  15       13.39       24.86     60.85 o 
 -15   3  15       72.62       65.57     51.88 o 
 -14   3  15        0.25      -38.61     46.81 o 
 -13   3  15      336.70      293.34     91.07 o 
 -12   3  15      517.36      588.77    103.12 o 
 -11   3  15       11.02       32.52     21.55 o 
 -10   3  15       18.13       79.69     48.19 o 
  -9   3  15     2002.11     2146.94    156.93 o 
  -8   3  15      705.89      632.14     90.99 o 
  -7   3  15       18.95       87.63     34.67 o 
  -6   3  15        0.49       12.34     24.99 o 
  -5   3  15      179.77      196.10     41.26 o 
  -4   3  15       98.97       76.07     31.68 o 
  -3   3  15      547.76      497.36     81.41 o 
  -2   3  15      831.85      934.97     89.60 o 
  -1   3  15     1256.05     1416.93    105.58 o 
   0   3  15      112.47      132.31     39.94 o 
   1   3  15       50.80       81.21     32.24 o 
   2   3  15       46.80       48.95     32.70 o 
   3   3  15       14.58       47.91     30.40 o 
   4   3  15       55.48       96.99     31.57 o 
   5   3  15       93.89       96.80     45.71 o 
   6   3  15      123.50       95.18     46.57 o 
   7   3  15       54.58      100.13     50.40 o 
 -16   4  15       34.86      100.19     48.89 o 
 -15   4  15       71.76      160.04     53.32 o 
 -14   4  15      137.46       41.90     49.71 o 
 -13   4  15      320.57      347.60     66.42 o 
 -12   4  15      201.34      278.71     87.83 o 
 -11   4  15      327.54      215.36     73.54 o 
 -10   4  15       38.49       51.28     32.16 o 
  -9   4  15       35.00       -2.15     34.03 o 
  -8   4  15      112.76      111.97     44.90 o 
  -7   4  15      235.02      262.92     50.01 o 
  -6   4  15      619.83      587.07     73.75 o 
  -5   4  15      396.67      507.10     63.96 o 
  -4   4  15      439.48      322.54     64.68 o 
  -3   4  15     1335.76     1505.86    117.91 o 
  -2   4  15        1.53       46.88     34.54 o 
  -1   4  15      233.90      203.10     42.57 o 
   0   4  15      132.10      131.14     54.45 o 
   1   4  15        0.26       25.04     50.88 o 
   2   4  15      551.03      633.26     98.11 o 
   3   4  15        7.96       94.66     67.19 o 
   4   4  15       47.08       31.25     53.89 o 
   5   4  15       60.73       96.09     62.76 o 
   6   4  15       24.55      109.02     39.69 o 
 -15   5  15       33.04      186.11     64.32 o 
 -14   5  15      485.69      758.04     95.47 o 
 -13   5  15       16.44       31.13     43.78 o 
 -12   5  15       68.74       78.21     36.18 o 
 -11   5  15       21.63       90.82     32.97 o 
 -10   5  15        0.78       40.06     26.28 o 
  -9   5  15       67.61       96.64     27.15 o 
  -8   5  15      738.95      804.76     77.01 o 
  -7   5  15       84.42       84.16     27.21 o 
  -6   5  15      115.48      117.00     47.58 o 
  -5   5  15       33.45      -15.57     36.94 o 
  -4   5  15      100.11      148.82     51.08 o 
  -3   5  15       13.19       24.95     29.30 o 
  -2   5  15      107.43      111.39     66.64 o 
  -1   5  15       75.61       89.76     64.93 o 
   0   5  15      339.03      348.11     77.28 o 
   1   5  15        0.45      127.04     67.49 o 
   2   5  15        0.66       98.58     54.44 o 
   3   5  15        5.24        8.16     39.56 o 
   4   5  15      328.10      307.76     79.44 o 
   5   5  15        1.52        7.70     45.87 o 
   6   5  15        2.79       -8.15     66.80 o 
 -14   6  15        1.42      -33.04     44.70 o 
 -13   6  15       36.10       23.87     43.94 o 
 -12   6  15      305.33      436.59     75.00 o 
 -11   6  15       53.26       67.88     34.80 o 
 -10   6  15        0.12      -10.21     26.57 o 
  -9   6  15        0.06       51.19     30.24 o 
  -8   6  15      246.08      184.15     34.99 o 
  -7   6  15       23.27       55.81     24.31 o 
  -6   6  15      390.66      431.73     59.13 o 
  -5   6  15       43.04       99.99     35.92 o 
  -4   6  15      153.92      154.14     48.85 o 
  -3   6  15       29.68       35.08     51.31 o 
  -2   6  15      108.38       17.98     50.61 o 
  -1   6  15        0.43       33.94     55.71 o 
   0   6  15        6.04      -53.62     53.62 o 
   1   6  15       23.25      124.57     66.13 o 
   2   6  15      462.81      322.68     82.21 o 
   3   6  15        2.32       61.57     62.07 o 
   4   6  15        2.65       33.87     25.95 o 
 -12   7  15        2.63      116.46     52.81 o 
 -11   7  15       51.90        9.50     52.00 o 
 -10   7  15        0.71       51.11     31.06 o 
  -9   7  15      198.68      190.46     37.88 o 
  -8   7  15      197.21      176.00     45.73 o 
  -7   7  15        0.38       44.30     22.35 o 
  -6   7  15        0.93       20.08     26.82 o 
  -5   7  15        9.45       33.05     34.57 o 
  -4   7  15       26.40        3.51     41.87 o 
  -3   7  15        1.78        9.40     49.03 o 
  -2   7  15      112.94       48.61     56.00 o 
  -1   7  15      263.35      233.84    123.36 o 
   0   7  15       67.81      110.84     60.13 o 
   1   7  15       90.99      115.19     69.12 o 
   2   7  15       33.90       27.70     60.81 o 
   3   7  15       85.43       30.02     58.44 o 
 -10   8  15       53.30       47.82     56.69 o 
  -9   8  15        8.40       56.95     33.65 o 
  -8   8  15        0.23       43.79     36.97 o 
  -7   8  15       18.06       77.91     46.33 o 
  -6   8  15       13.34       98.13     43.92 o 
  -5   8  15       53.27       30.22     37.37 o 
  -4   8  15       51.15       46.21     45.73 o 
  -3   8  15      231.66      227.33     61.04 o 
  -2   8  15       29.72      110.66     86.82 o 
  -1   8  15       84.62       92.20     52.84 o 
   0   8  15        2.76       27.65     60.95 o 
 -16   0  16        0.21       54.42     86.94 o 
 -14   0  16        1.31      252.89    152.03 o 
 -12   0  16     2439.66     2786.16    231.07 o 
 -10   0  16     1680.68     1648.92    185.67 o 
  -8   0  16      127.33      180.86     58.99 o 
  -6   0  16      769.18      864.17    123.16 o 
  -4   0  16       73.95      122.35     43.99 o 
  -2   0  16      582.71      620.71    106.36 o 
   0   0  16      161.74      157.11     50.17 o 
   2   0  16       23.32       28.26     43.92 o 
   4   0  16       49.64       93.32     48.82 o 
   6   0  16      296.69      317.25     77.44 o 
 -17   1  16       53.10      103.18     67.86 o 
 -16   1  16        4.05      129.30     69.16 o 
 -15   1  16        0.20       49.75     66.28 o 
 -14   1  16      501.63      639.05    114.35 o 
 -13   1  16       19.91      100.69     48.58 o 
 -12   1  16      569.00      847.90    129.80 o 
 -11   1  16       46.49       52.65     42.50 o 
 -10   1  16      254.40      178.31     50.45 o 
  -9   1  16      428.53      464.79     90.13 o 
  -8   1  16      162.18      186.42     43.14 o 
  -7   1  16       39.73       61.84     31.10 o 
  -6   1  16       43.93       30.58     29.62 o 
  -5   1  16       75.75       38.80     26.53 o 
  -4   1  16      307.48      390.54     91.81 o 
  -3   1  16       19.95       55.85    106.06 o 
  -2   1  16      508.51      314.06    128.68 o 
  -1   1  16     1640.16     1787.41    118.52 o 
   0   1  16        5.29       22.53     36.63 o 
   1   1  16      226.53      241.64     61.63 o 
   2   1  16      185.87      114.36     41.46 o 
   3   1  16        8.64      -37.27     37.27 o 
   4   1  16      223.64      347.24     67.06 o 
   5   1  16       11.54        4.34     31.04 o 
   6   1  16        0.01       38.66     23.65 o 
   7   1  16       28.69        6.97     45.60 o 
 -17   2  16       70.32      126.83     64.15 o 
 -16   2  16       27.98       59.28     59.96 o 
 -15   2  16      217.47      241.29     61.59 o 
 -14   2  16       19.77       14.05     58.87 o 
 -13   2  16       91.93       96.55     66.98 o 
 -12   2  16      681.34      774.46    154.47 o 
 -11   2  16      345.35      273.70     52.63 o 
 -10   2  16        1.38       12.14     36.09 o 
  -9   2  16       14.59       63.43     35.65 o 
  -8   2  16      233.81      261.27     60.91 o 
  -7   2  16      975.10     1007.37    105.38 o 
  -6   2  16      342.50      366.71     83.73 o 
  -5   2  16      129.12      163.49     42.32 o 
  -4   2  16      447.84      517.24     72.11 o 
  -3   2  16      719.94      761.24     87.64 o 
  -2   2  16        3.19       44.95     37.42 o 
  -1   2  16      803.76      718.57     96.71 o 
   0   2  16     1267.85     1157.16     99.60 o 
   1   2  16      210.07      289.35     66.86 o 
   2   2  16       99.45      117.27     41.51 o 
   3   2  16       61.15       92.11     64.72 o 
   4   2  16       18.04       39.89     40.15 o 
   5   2  16        7.23       41.67     33.24 o 
   6   2  16       28.22       32.54     37.06 o 
 -16   3  16      224.19      161.59     61.43 o 
 -15   3  16       20.18       53.49     39.29 o 
 -14   3  16       40.18        8.70     39.16 o 
 -13   3  16        6.49      -11.89     60.58 o 
 -12   3  16       14.25       58.85     65.88 o 
 -11   3  16      367.26      152.87     58.64 o 
 -10   3  16        1.42        3.07     23.14 o 
  -9   3  16      370.33      281.15     61.73 o 
  -8   3  16     1201.98     1209.98    105.95 o 
  -7   3  16        4.67       -1.97     52.15 o 
  -6   3  16      811.41      745.03     95.00 o 
  -5   3  16      149.45      179.31     44.99 o 
  -4   3  16      195.58      140.87     39.23 o 
  -3   3  16       20.63       96.71     46.02 o 
  -2   3  16      952.88     1002.96    109.18 o 
  -1   3  16      350.75      294.01     70.37 o 
   0   3  16        2.28       23.62     28.82 o 
   1   3  16      473.88      441.23     58.43 o 
   2   3  16      347.66      358.11     71.93 o 
   3   3  16       81.42       39.95     40.70 o 
   4   3  16        8.36        4.04     64.27 o 
   5   3  16        1.46       39.91     29.84 o 
   6   3  16       39.48       39.56     33.57 o 
 -16   4  16       70.94      125.57     54.30 o 
 -15   4  16        1.97       -6.89     69.91 o 
 -14   4  16        7.88       15.95     46.97 o 
 -13   4  16      193.99      135.89    101.59 o 
 -12   4  16        7.04      -22.52     43.47 o 
 -11   4  16      183.09      186.90     78.16 o 
 -10   4  16       96.50       60.19     38.21 o 
  -9   4  16      396.59      309.33     73.62 o 
  -8   4  16      818.03      824.24     84.13 o 
  -7   4  16      294.66      257.25     81.71 o 
  -6   4  16       89.52      101.57     46.96 o 
  -5   4  16       46.74       33.38     43.55 o 
  -4   4  16        4.86       41.58     41.59 o 
  -3   4  16       74.76      109.61     34.42 o 
  -2   4  16       55.02       59.02     32.63 o 
  -1   4  16      528.75      532.75     73.48 o 
   0   4  16      118.19      113.29     66.73 o 
   1   4  16       21.80       69.72     34.08 o 
   2   4  16        0.23       70.23     41.48 o 
   3   4  16       48.92       65.33     38.68 o 
   4   4  16        2.98       43.05     38.09 o 
   5   4  16      121.52      134.83     77.58 o 
 -15   5  16        9.99      119.37     79.60 o 
 -14   5  16       17.28       93.45     43.49 o 
 -13   5  16      263.81      353.32    134.55 o 
 -12   5  16        1.38       17.68     66.84 o 
 -11   5  16      633.05      731.27     69.75 o 
 -10   5  16        8.35       41.81     28.98 o 
  -9   5  16       24.32       38.31     28.93 o 
  -8   5  16       15.52       -5.15     35.61 o 
  -7   5  16      205.11      250.98     57.66 o 
  -6   5  16      432.83      404.56     79.02 o 
  -5   5  16       50.95      116.89     46.43 o 
  -4   5  16      246.55      185.05     63.88 o 
  -3   5  16      778.27      783.88     76.33 o 
  -2   5  16       55.80       32.67     35.28 o 
  -1   5  16        0.89       10.55     53.82 o 
   0   5  16        9.78       61.06     54.03 o 
   1   5  16       28.75       51.66     49.09 o 
   2   5  16        4.17       61.73     27.27 o 
   3   5  16      399.62      264.34    122.28 o 
   4   5  16       65.26       45.65     73.25 o 
 -13   6  16      254.29      225.61     60.09 o 
 -12   6  16       25.30       53.72     53.39 o 
 -11   6  16       31.99       47.77     47.44 o 
 -10   6  16       26.09       59.72     25.02 o 
  -9   6  16       23.65       40.79     24.02 o 
  -8   6  16      105.21       90.58     30.32 o 
  -7   6  16       27.68       32.58     24.32 o 
  -6   6  16       76.02       50.31     32.53 o 
  -5   6  16      407.57      299.39     52.76 o 
  -4   6  16       11.86       38.78     34.30 o 
  -3   6  16        5.24      -24.73     49.66 o 
  -2   6  16       12.35       69.89     98.66 o 
  -1   6  16      420.88      297.60     75.82 o 
   0   6  16       19.87      115.93     70.96 o 
   1   6  16        0.45       32.94     54.40 o 
   2   6  16        4.14       41.16     59.50 o 
   3   6  16      167.74      246.91    161.23 o 
 -11   7  16      235.76      188.98     94.39 o 
 -10   7  16       57.48       92.69     37.32 o 
  -9   7  16        7.89       48.78     30.70 o 
  -8   7  16       60.79       76.04     30.17 o 
  -7   7  16        4.43        9.46     29.89 o 
  -6   7  16      158.61      161.70     40.36 o 
  -5   7  16       31.42       41.90     41.01 o 
  -4   7  16        5.02       36.16     49.49 o 
  -3   7  16      207.51      257.77     64.53 o 
  -2   7  16       91.45      155.61     67.20 o 
  -1   7  16       11.60       44.46     56.70 o 
   0   7  16        1.88       19.48     55.27 o 
   1   7  16        0.97       92.99     70.35 o 
  -8   8  16      158.45       24.07     48.05 o 
  -7   8  16      108.76       95.40     48.00 o 
  -6   8  16        2.05       27.19     42.67 o 
  -5   8  16       46.86       45.30     34.26 o 
  -4   8  16        9.05       18.19     45.77 o 
  -3   8  16      125.39       89.90     49.20 o 
  -2   8  16        0.12      -11.63     45.92 o 
 -15   0  17        9.04      -78.60     85.86 o 
 -13   0  17      258.75      234.09     80.71 o 
 -11   0  17        0.68      -31.37     92.50 o 
  -9   0  17     1447.86     1460.79    179.86 o 
  -7   0  17        8.01       42.03     24.63 o 
  -5   0  17      125.35      175.95     65.11 o 
  -3   0  17        3.39       15.52     39.84 o 
  -1   0  17     1537.22     1776.45    173.21 o 
   1   0  17      152.89      152.11     54.87 o 
   3   0  17       25.25       63.40     46.51 o 
   5   0  17      417.07      412.65     74.54 o 
 -16   1  17       64.77       39.61     87.46 o 
 -15   1  17       83.15       74.27     42.63 o 
 -14   1  17       33.44       19.73     65.96 o 
 -13   1  17      120.65      104.11     47.22 o 
 -12   1  17       25.23       17.20     82.12 o 
 -11   1  17     1303.85     1402.78    181.15 o 
 -10   1  17        9.37       64.63     37.94 o 
  -9   1  17       94.39       42.00     23.17 o 
  -8   1  17      371.90      242.48     64.94 o 
  -7   1  17      125.85      122.87     49.71 o 
  -6   1  17      368.36      401.84     67.39 o 
  -5   1  17      218.29      155.85     51.18 o 
  -4   1  17        9.29       25.05     54.26 o 
  -3   1  17      337.02      407.49     68.47 o 
  -2   1  17       52.07       52.15     39.32 o 
  -1   1  17      392.30      348.22     59.45 o 
   0   1  17        7.76        8.93     41.11 o 
   1   1  17      140.79      183.36     45.51 o 
   2   1  17       98.92      139.69     49.30 o 
   3   1  17       45.66       17.07     28.45 o 
   4   1  17        1.27       23.36     50.60 o 
   5   1  17        0.02      -26.01     55.20 o 
 -16   2  17        2.88        9.14     45.01 o 
 -15   2  17       56.39       69.14     68.00 o 
 -14   2  17      457.48      408.96    138.32 o 
 -13   2  17       39.81      138.07     71.58 o 
 -12   2  17      102.89       84.35     47.21 o 
 -11   2  17       58.18       31.96     24.68 o 
 -10   2  17        3.04       54.15     62.05 o 
  -9   2  17      140.96       89.09     55.33 o 
  -8   2  17      224.57      241.73     70.32 o 
  -7   2  17      569.29      553.34     76.40 o 
  -6   2  17      101.45      103.71     37.44 o 
  -5   2  17       46.63       58.09     28.71 o 
  -4   2  17      220.01      232.45     74.65 o 
  -3   2  17       48.21       97.23     44.50 o 
  -2   2  17        2.74       22.31     42.93 o 
  -1   2  17      445.83      493.79     96.60 o 
   0   2  17      208.87      183.59     52.58 o 
   1   2  17        1.48       15.72     30.69 o 
   2   2  17        1.40       46.41     43.20 o 
   3   2  17        5.77        8.46     34.13 o 
   4   2  17      150.71      170.94     62.14 o 
   5   2  17       66.60       57.41     53.52 o 
 -16   3  17       63.85       42.55     44.86 o 
 -15   3  17       10.72       29.44     66.81 o 
 -14   3  17        2.15      113.89     49.08 o 
 -13   3  17      114.76      120.93     65.40 o 
 -12   3  17      174.33      202.47     76.12 o 
 -11   3  17      361.17      177.57     54.55 o 
 -10   3  17       74.30      101.50     44.91 o 
  -9   3  17      115.25       59.39    123.25 o 
  -8   3  17        1.10        7.06     24.63 o 
  -7   3  17       56.52       41.26     22.41 o 
  -6   3  17      761.16      902.29    103.36 o 
  -5   3  17      458.36      426.28     84.07 o 
  -4   3  17        5.17       46.65     26.89 o 
  -3   3  17        1.11       55.49     37.69 o 
  -2   3  17        5.89        5.39     32.65 o 
  -1   3  17        3.23       21.98     33.25 o 
   0   3  17      186.30      192.92     46.31 o 
   1   3  17      157.51      115.91     41.74 o 
   2   3  17      173.34      187.97     47.91 o 
   3   3  17      150.06       70.71     82.07 o 
   4   3  17        3.78       -7.84     39.95 o 
   5   3  17       27.50       42.01     42.58 o 
 -15   4  17       87.52       69.62     66.60 o 
 -14   4  17        2.36       52.38     34.34 o 
 -13   4  17       35.12       43.71     68.22 o 
 -12   4  17       57.77       39.51     33.24 o 
 -11   4  17       68.36       74.17     33.13 o 
 -10   4  17      296.84      296.68    110.33 o 
  -9   4  17       13.89       54.58     26.13 o 
  -8   4  17      174.69      140.73     39.64 o 
  -7   4  17      244.23      233.72     56.41 o 
  -6   4  17       28.46       70.19     42.91 o 
  -5   4  17       68.08      122.19     45.49 o 
  -4   4  17       18.66        4.07     35.59 o 
  -3   4  17       26.82       34.60     38.16 o 
  -2   4  17      354.99      327.65     57.56 o 
  -1   4  17       18.20       54.96     38.90 o 
   0   4  17       40.39       20.85     41.95 o 
   1   4  17        8.69       36.66     32.21 o 
   2   4  17       43.14       49.15     59.87 o 
   3   4  17       54.94       72.08     85.50 o 
   4   4  17       30.80       31.45     36.84 o 
 -14   5  17       13.85       49.18     48.05 o 
 -13   5  17        8.23       27.45     52.57 o 
 -12   5  17       66.35       83.42     38.35 o 
 -11   5  17        2.50       15.86     44.27 o 
 -10   5  17      272.22      235.23     44.85 o 
  -9   5  17      146.14       89.52     37.54 o 
  -8   5  17      238.38      176.62     45.00 o 
  -7   5  17      103.86      174.01     50.25 o 
  -6   5  17       29.38      123.33     51.93 o 
  -5   5  17       39.90       32.13     30.16 o 
  -4   5  17       18.35       12.92     40.10 o 
  -3   5  17        2.63       33.64     37.67 o 
  -2   5  17      198.29      159.92     51.01 o 
  -1   5  17       11.60       47.64     61.07 o 
   0   5  17      603.61      615.28    110.98 o 
   1   5  17       12.04      -17.79     57.57 o 
   2   5  17        0.59       25.13     63.32 o 
   3   5  17        5.14      -35.18    102.96 o 
 -12   6  17      314.26      316.60     83.84 o 
 -11   6  17        1.81       70.99     45.99 o 
 -10   6  17      325.20      334.22     53.87 o 
  -9   6  17       21.45       35.44     23.81 o 
  -8   6  17       82.11      114.25     35.94 o 
  -7   6  17      105.44       67.77     35.62 o 
  -6   6  17        1.48       36.69     42.97 o 
  -5   6  17        5.48       31.74     32.46 o 
  -4   6  17        8.36       63.76     57.94 o 
  -3   6  17       29.82      129.81     58.98 o 
  -2   6  17      325.10      365.18     84.02 o 
  -1   6  17       15.27       39.63     64.07 o 
   0   6  17       33.62       26.24     51.62 o 
   1   6  17       26.68       79.11     48.21 o 
 -10   7  17       81.53       59.92     36.57 o 
  -9   7  17       15.61       22.70     30.47 o 
  -8   7  17       35.25      164.31     42.73 o 
  -7   7  17        1.30       26.18     40.95 o 
  -6   7  17       88.74      169.71     53.63 o 
  -5   7  17      152.82      168.99     50.86 o 
  -4   7  17       24.96       54.69     56.72 o 
  -3   7  17       46.00       48.92     45.40 o 
  -2   7  17       79.63        8.16     59.13 o 
  -1   7  17       37.95      100.61     53.34 o 
 -16   0  18      692.98     1082.15    194.28 o 
 -14   0  18      380.87      376.42    117.04 o 
 -12   0  18       82.16      213.52     99.84 o 
 -10   0  18      498.96      806.11    167.83 o 
  -8   0  18      123.42       53.89     56.45 o 
  -6   0  18      388.16      315.58     89.75 o 
  -4   0  18       84.42      101.58     47.67 o 
  -2   0  18      468.04      428.41     76.91 o 
   0   0  18      183.13      150.61     63.84 o 
   2   0  18      180.68       94.33     52.37 o 
   4   0  18       27.03      113.83    102.40 o 
 -16   1  18       32.28       -9.97     70.55 o 
 -15   1  18        9.27       89.99     38.85 o 
 -14   1  18      260.27      254.75    105.36 o 
 -13   1  18      191.20      222.32     71.58 o 
 -12   1  18        8.85       49.06    127.28 o 
 -11   1  18        1.85       71.06     74.38 o 
 -10   1  18       89.14       81.56     41.02 o 
  -9   1  18      162.63       56.14     32.49 o 
  -8   1  18      731.63      611.32    124.67 o 
  -7   1  18       53.31       44.26     37.42 o 
  -6   1  18       81.30       82.90     31.41 o 
  -5   1  18      245.87      241.43     53.94 o 
  -4   1  18      121.45      104.21     39.12 o 
  -3   1  18       89.99       74.69     45.32 o 
  -2   1  18       29.96       16.69     42.30 o 
  -1   1  18       10.14      105.95     47.88 o 
   0   1  18      928.97      939.74     89.85 o 
   1   1  18        0.15       23.14     36.57 o 
   2   1  18       54.64       66.81     34.82 o 
   3   1  18        0.78        5.65    120.98 o 
   4   1  18       22.08       41.74     40.96 o 
 -15   2  18       12.33       11.66     54.73 o 
 -14   2  18       11.31       50.09     73.60 o 
 -13   2  18       58.53       49.24     77.33 o 
 -12   2  18        1.86        1.81     39.00 o 
 -11   2  18      476.85      486.11     85.60 o 
 -10   2  18      490.24      571.22    145.40 o 
  -9   2  18       97.18       51.26     28.25 o 
  -8   2  18       19.51       73.25     55.17 o 
  -7   2  18      114.09      189.52     40.74 o 
  -6   2  18       10.31       37.88     34.65 o 
  -5   2  18      146.63      118.18     44.22 o 
  -4   2  18      419.70      417.32     73.34 o 
  -3   2  18      721.98      745.74     86.14 o 
  -2   2  18      125.58      163.47     44.66 o 
  -1   2  18       46.66       83.66     43.69 o 
   0   2  18       93.36      111.14     47.25 o 
   1   2  18       27.47       29.58     34.42 o 
   2   2  18       26.81       37.13     28.34 o 
   3   2  18        0.77       41.11     46.16 o 
   4   2  18       55.65       15.82     40.12 o 
 -15   3  18       31.46       88.74     37.43 o 
 -14   3  18        2.18       38.06     60.38 o 
 -13   3  18      195.83      133.15     78.46 o 
 -12   3  18       69.11       66.09     68.86 o 
 -11   3  18        0.25       39.08     44.15 o 
 -10   3  18      178.49      135.31     29.32 o 
  -9   3  18      146.59      222.93     74.55 o 
  -8   3  18        1.86       62.05     33.08 o 
  -7   3  18        1.47       10.44     31.22 o 
  -6   3  18      504.23      443.62     72.39 o 
  -5   3  18      402.18      386.45     86.80 o 
  -4   3  18        2.06       63.54     26.10 o 
  -3   3  18      209.82      192.34     47.99 o 
  -2   3  18      161.77      145.23     49.84 o 
  -1   3  18       60.32       35.88     38.55 o 
   0   3  18       74.20      136.55     42.01 o 
   1   3  18       85.04       44.61     39.47 o 
   2   3  18        3.36       29.61     46.28 o 
   3   3  18        0.02       94.58     45.36 o 
 -14   4  18       49.71       90.79     45.31 o 
 -13   4  18        5.14       33.28     42.69 o 
 -12   4  18      168.81      105.00     66.45 o 
 -11   4  18      173.85      165.75     67.92 o 
 -10   4  18       81.66       37.77     26.17 o 
  -9   4  18      179.90      188.30     55.38 o 
  -8   4  18       86.94       63.34     33.10 o 
  -7   4  18       26.76       26.21     31.19 o 
  -6   4  18      305.75      172.57     80.68 o 
  -5   4  18      100.57       47.14     36.54 o 
  -4   4  18      250.81      307.91     56.61 o 
  -3   4  18       22.30       -9.71     57.43 o 
  -2   4  18        1.03       23.71     36.84 o 
  -1   4  18       22.13       60.77     34.98 o 
   0   4  18       13.30      102.00     47.54 o 
   1   4  18      240.05      162.26     96.91 o 
   2   4  18       32.40      -10.70     58.18 o 
 -13   5  18       29.12       25.07     37.73 o 
 -12   5  18       26.51       72.18     64.56 o 
 -11   5  18       55.58       68.52     44.46 o 
 -10   5  18       34.89       59.60     29.57 o 
  -9   5  18       10.20       27.79     23.26 o 
  -8   5  18       42.06       79.18     45.66 o 
  -7   5  18      459.81      515.56     81.58 o 
  -6   5  18        2.88       20.37     28.17 o 
  -5   5  18        2.45       19.24     31.77 o 
  -4   5  18        7.72       16.45     31.69 o 
  -3   5  18       87.69       39.21     29.89 o 
  -2   5  18        1.60      115.97     57.00 o 
  -1   5  18       67.44      117.73     33.93 o 
   0   5  18        0.35       -3.21     36.74 o 
   1   5  18      132.15       66.55     63.78 o 
 -11   6  18       13.59       30.80     45.00 o 
 -10   6  18       30.24       54.56     33.98 o 
  -9   6  18      190.67      124.11     38.40 o 
  -8   6  18        6.44       20.62     23.20 o 
  -7   6  18       16.28       54.76     29.73 o 
  -6   6  18       11.09       51.09     51.31 o 
  -5   6  18      179.83      221.98     77.00 o 
  -4   6  18       33.44       70.54     60.87 o 
  -3   6  18       11.01      -28.98     51.46 o 
  -2   6  18        9.89       -7.46     57.62 o 
  -1   6  18      122.05      166.26     79.05 o 
  -6   7  18       27.03       81.47     37.05 o 
 -15   0  19        0.44       75.14     99.96 o 
 -13   0  19      525.74      474.79    174.13 o 
 -11   0  19        0.19       20.06     90.94 o 
  -9   0  19        0.45       87.78     61.76 o 
  -7   0  19      111.01       94.45     87.96 o 
  -5   0  19      447.13      767.83    155.43 o 
  -3   0  19       88.68      130.56    113.79 o 
  -1   0  19      209.80      103.21     47.70 o 
   1   0  19      326.32      381.73     77.83 o 
   3   0  19        1.86       15.67     69.59 o 
 -15   1  19      309.17      223.01     73.30 o 
 -14   1  19        0.28       29.72     69.45 o 
 -13   1  19       26.61       28.20     52.85 o 
 -12   1  19      123.83      156.58     84.06 o 
 -11   1  19        4.05       52.93     77.77 o 
 -10   1  19       65.38      142.97     49.94 o 
  -9   1  19      107.01      145.72     45.42 o 
  -8   1  19       56.50       17.10     53.89 o 
  -7   1  19      128.90      109.40     65.04 o 
  -6   1  19       52.81       69.85     32.26 o 
  -5   1  19      153.31      159.04     46.75 o 
  -4   1  19       98.60       21.26     35.46 o 
  -3   1  19      414.31      427.16     85.55 o 
  -2   1  19      218.09      241.03     61.19 o 
  -1   1  19       11.07       35.81     48.92 o 
   0   1  19        8.46       92.57     41.60 o 
   1   1  19       71.18       83.14     39.36 o 
   2   1  19        0.16      -15.56     43.19 o 
 -14   2  19       50.55      125.95     74.27 o 
 -13   2  19       75.84       86.44     56.30 o 
 -12   2  19        8.13       57.03     37.37 o 
 -11   2  19      145.54      107.21     64.06 o 
 -10   2  19      456.18      273.95     80.34 o 
  -9   2  19        0.07       -0.65     33.43 o 
  -8   2  19      497.33      658.47     92.94 o 
  -7   2  19      254.11      192.46     56.19 o 
  -6   2  19        2.77       26.23     58.91 o 
  -5   2  19      316.29      306.16     66.12 o 
  -4   2  19       84.24      131.26     45.26 o 
  -3   2  19       42.98       31.70     31.24 o 
  -2   2  19        2.07       48.81     37.93 o 
  -1   2  19       52.86       12.45     45.11 o 
   0   2  19      123.31       84.76     35.20 o 
   1   2  19      328.86      232.09     55.23 o 
   2   2  19        2.44       27.09     31.90 o 
 -14   3  19        0.15      109.94     83.10 o 
 -13   3  19        0.18       54.93     68.58 o 
 -12   3  19       21.35       84.13     72.19 o 
 -11   3  19        1.42       10.99     64.78 o 
 -10   3  19      155.43       78.28     30.57 o 
  -9   3  19      449.14      464.45     80.24 o 
  -8   3  19       30.63       71.48     42.75 o 
  -7   3  19        7.10       65.55     32.13 o 
  -6   3  19        2.49       19.86     42.92 o 
  -5   3  19        2.76       48.53     38.00 o 
  -4   3  19       27.09       67.32     30.00 o 
  -3   3  19       26.32       70.88     45.95 o 
  -2   3  19       36.00       29.21     35.83 o 
  -1   3  19       67.26       27.87     37.52 o 
   0   3  19        1.53       -7.73     39.13 o 
   1   3  19       23.06       78.68     47.75 o 
 -13   4  19       35.07       68.26     48.50 o 
 -12   4  19        4.71      -40.11     61.67 o 
 -11   4  19       38.64       42.56     63.83 o 
 -10   4  19       21.89       45.28     84.98 o 
  -9   4  19       12.94       35.32     24.18 o 
  -8   4  19       52.65       93.18     48.64 o 
  -7   4  19       13.64       54.92     31.26 o 
  -6   4  19      149.44      130.98     48.88 o 
  -5   4  19        0.63       67.32     30.21 o 
  -4   4  19       34.46      -14.44     43.37 o 
  -3   4  19       12.45       69.43     39.29 o 
  -2   4  19       32.28      101.87     44.74 o 
  -1   4  19        1.61      -21.35     57.80 o 
   0   4  19       64.82       43.16     92.42 o 
 -11   5  19        0.38       19.68     31.95 o 
 -10   5  19      127.14      143.10     33.40 o 
  -9   5  19       43.35       73.15     47.43 o 
  -8   5  19       66.13       21.23     38.64 o 
  -7   5  19        0.19       76.24     45.26 o 
  -6   5  19       71.91       88.68     32.00 o 
  -5   5  19        2.06        0.02     35.91 o 
  -4   5  19      374.99      237.57     70.90 o 
  -3   5  19        1.52       22.16     27.81 o 
  -2   5  19        0.22       72.01    111.06 o 
  -1   5  19        3.90       40.08     43.56 o 
  -8   6  19       18.47       47.74    109.87 o 
  -7   6  19       26.20      107.71     64.97 o 
  -6   6  19      303.57      382.60     94.53 o 
  -5   6  19       17.37       43.88     55.84 o 
 -14   0  20       64.83      197.60    102.46 o 
 -12   0  20       98.77       -5.07    104.10 o 
 -10   0  20       78.61       35.97     85.34 o 
  -8   0  20       13.81       22.57     87.23 o 
  -6   0  20      128.92      158.49     95.57 o 
  -4   0  20       91.39       88.69     50.68 o 
  -2   0  20      591.86      503.91    115.30 o 
   0   0  20        8.70      -31.88     55.39 o 
 -13   1  20       62.58       25.18     72.76 o 
 -12   1  20      153.19      174.54     76.63 o 
 -11   1  20       10.42       76.31     62.78 o 
 -10   1  20      178.39       98.76     53.48 o 
  -9   1  20      126.89      129.74     41.75 o 
  -8   1  20       85.40       53.88     30.78 o 
  -7   1  20       82.10       75.03     45.91 o 
  -6   1  20        0.49       -1.54     43.26 o 
  -5   1  20       53.64       58.80     43.63 o 
  -4   1  20      535.00      600.20     97.90 o 
  -3   1  20        0.17       67.56     39.34 o 
  -2   1  20       18.84       29.35     27.29 o 
  -1   1  20      111.59       34.79     45.10 o 
   0   1  20        6.01       34.06     34.85 o 
   1   1  20        2.22        2.34     28.07 o 
 -13   2  20        7.52      133.00    160.34 o 
 -12   2  20       18.07       55.38     55.08 o 
 -11   2  20        8.71      128.48     36.79 o 
 -10   2  20        7.55      -38.37     38.37 o 
  -9   2  20        4.65       -1.76     26.62 o 
  -8   2  20      489.09      372.11     61.25 o 
  -7   2  20      419.10      122.21    124.38 o 
  -6   2  20       55.25       55.43     39.72 o 
  -5   2  20       89.75       68.00     27.52 o 
  -4   2  20       25.66       73.34     51.06 o 
  -3   2  20       38.13       59.03     40.07 o 
  -2   2  20       32.00       75.85     47.23 o 
  -1   2  20       21.93      140.00     54.91 o 
   0   2  20       38.48       61.45     38.51 o 
 -12   3  20        6.57      147.11     85.84 o 
 -11   3  20        4.19       52.77     68.05 o 
 -10   3  20       45.59       64.68     29.45 o 
  -9   3  20      205.53      152.26     42.66 o 
  -8   3  20       64.56       25.55     33.87 o 
  -7   3  20       57.55       -4.63     36.58 o 
  -6   3  20      180.80      143.89     57.46 o 
  -5   3  20      133.17      105.21     88.31 o 
  -4   3  20       35.49       38.34     31.84 o 
  -3   3  20        0.20       54.68     34.68 o 
  -2   3  20       29.00       54.47     53.09 o 
  -1   3  20        4.25       52.43     52.46 o 
 -11   4  20        8.98       52.47     55.68 o 
 -10   4  20      153.70      132.87     96.37 o 
  -9   4  20       71.52       76.72     41.62 o 
  -8   4  20      265.26      297.51     68.66 o 
  -7   4  20      149.01      157.60     43.64 o 
  -6   4  20        1.74       34.23     38.96 o 
  -5   4  20        6.51       15.48     38.92 o 
  -4   4  20       21.27        2.66     35.63 o 
  -3   4  20      113.49       40.96     57.11 o 
  -2   4  20        7.19        8.75     62.30 o 
  -8   5  20        0.90       21.90     48.03 o 
  -7   5  20       40.65       72.95     46.03 o 
  -6   5  20       12.83       55.63     26.70 o 
  -5   5  20       84.97       86.18     64.37 o 
 -11   0  21        7.84      -99.08     99.08 o 
  -7   0  21       50.40      139.24     96.86 o 
  -5   0  21       38.93       96.90     95.92 o 
  -3   0  21       74.69       39.29     86.81 o 
 -12   1  21       18.52      -82.05     82.05 o 
 -11   1  21        5.20      128.52     60.77 o 
 -10   1  21       13.63       94.66     65.47 o 
  -9   1  21       27.19       66.35     42.35 o 
  -8   1  21       21.21       50.97     43.54 o 
  -7   1  21      464.09      445.47    232.66 o 
  -6   1  21       75.45       86.21     50.88 o 
  -5   1  21        2.85      107.17     44.40 o 
  -4   1  21        4.35       74.30     44.19 o 
  -3   1  21        0.45       16.98     36.99 o 
  -2   1  21       63.17       90.62     51.31 o 
 -11   2  21       39.72       46.80     55.18 o 
 -10   2  21        0.32      -11.27     65.12 o 
  -9   2  21       82.84       30.40     35.17 o 
  -8   2  21       72.38       76.39     41.60 o 
  -7   2  21        0.46       68.49     63.57 o 
  -6   2  21       30.68       35.24     45.49 o 
  -5   2  21       71.32       92.80     38.99 o 
  -4   2  21      150.07       90.27     71.74 o 
  -3   2  21       73.84       77.38     62.39 o 
  -9   3  21        5.18       45.84     35.67 o 
  -8   3  21        5.27       59.48     32.04 o 
  -7   3  21      184.20      100.20     48.23 o 
  -6   3  21      207.82      156.39     49.50 o 
  -5   3  21       28.79       28.97     45.82 o 
  -4   3  21        0.01       33.95     33.05 o 
  -8   0  22      216.62      458.92    169.33 o 
  -6   0  22      626.78      431.91    123.67 o 
                                                 
